# Supplementary material for: Estimation of brain age delta from brain imaging
Source: Neuroimage. 2019 Oct 15;200:528–39. doi: 10.1016/j.neuroimage.2019.06.017 (PMC6711452; doi:10.1016/j.neuroimage.2019.06.017)
Supplement: Multimedia component 1 [file mmc1.xlsx]

## Sheet: BrainAgeDeltaTable
F+M -log10P	r	|r|	N	F only -log10P	r	|r|	N	M only -log10P	r	|r|	N	Variable ID	Variable
37.6	-0.1	0.1	17102	43.7	-0.15	0.15	9046	5.5	-0.05	0.05	8056	4125-2.0	Heel bone mineral density (BMD) T-score, automated (right) visit-3
34.3	0.09	0.09	17765	15.7	0.08	0.08	9422	23.2	0.11	0.11	8343	4080-0.1	Systolic blood pressure, automated reading visit-2
33.5	-0.09	0.09	17015	41.3	-0.14	0.14	9004	4.1	-0.04	0.04	8011	4106-2.0	Heel bone mineral density (BMD) T-score, automated (left) visit-3
32.2	0.09	0.09	17765	15.8	0.08	0.08	9422	18.6	0.1	0.1	8343	4079-0.1	Diastolic blood pressure, automated reading visit-2
32.1	-0.09	0.09	17101	43.8	-0.15	0.15	9046	2.7	-0.03	0.03	8055	4120-2.0	Heel broadband ultrasound attenuation (right) visit-3
32	-0.09	0.09	17882	37.4	-0.13	0.13	9468	4	-0.04	0.04	8414	21002-2.0	Weight visit-3
31.2	0.09	0.09	18068	14.7	0.08	0.08	9582	20.7	0.1	0.1	8486	4080-0.0	Systolic blood pressure, automated reading
30.7	0.09	0.09	18068	13.6	0.08	0.08	9582	19.8	0.1	0.1	8486	4079-0.0	Diastolic blood pressure, automated reading
29.8	-0.09	0.09	17015	42.4	-0.14	0.14	9004	2.2	-0.03	0.03	8011	4101-2.0	Heel broadband ultrasound attenuation (left) visit-3
29.3	-0.18	0.18	3828	31.8	-0.26	0.26	2051	5.2	-0.11	0.11	1777	23236-2.0	Total BMD (bone mineral density)
28.9	-0.18	0.18	3803	31	-0.26	0.26	2036	5.3	-0.11	0.11	1767	23239-2.0	Total BMD (bone mineral density) T-score
27.6	0.09	0.09	15713	11.8	0.08	0.08	8361	19	0.11	0.11	7352	12697-2.0	Systolic brachial blood pressure
27.1	-0.08	0.08	17208	43.1	-0.14	0.14	9093	0.5	-0.01	0.01	8115	21001-2.0	Body mass index (BMI) visit-3
26.5	-0.08	0.08	17900	36.6	-0.13	0.13	9480	1.1	-0.02	0.02	8420	49-2.0	Hip circumference visit-3
25.6	0.08	0.08	18014	8.7	0.06	0.06	9529	19.4	0.1	0.1	8485	30040-0.0	Mean corpuscular volume
25.2	0.08	0.08	18993	11	0.07	0.07	10084	13	0.08	0.08	8909	20116-0.0	Smoking status. Uses data-coding 90 comprises 4 Integer-valued members in a simple list.
24.3	-0.17	0.17	3828	23.9	-0.22	0.22	2051	5.2	-0.11	0.11	1777	23231-2.0	Legs BMD (bone mineral density)
24.1	0.08	0.08	14837	9.4	0.07	0.07	7917	17.2	0.1	0.1	6920	12702-2.0	Cardiac index during PWA
23.9	-0.16	0.16	3828	25.7	-0.23	0.23	2051	4.1	-0.09	0.09	1777	23241-2.0	Trunk BMD (bone mineral density)
23.4	-0.16	0.16	3828	23.1	-0.22	0.22	2051	5	-0.1	0.1	1777	23235-2.0	Total BMC (bone mineral content)
23.3	-0.16	0.16	3821	28.1	-0.24	0.24	2041	3.3	-0.08	0.08	1780	23212-2.0	Femur total BMD (bone mineral density) (right)
23.3	0.08	0.08	14670	12.7	0.08	0.08	7789	12.4	0.09	0.09	6881	12687-2.1	Mean arterial pressure during PWA visit-2
23	-0.16	0.16	3796	26.9	-0.24	0.24	2026	3.4	-0.08	0.08	1770	23213-2.0	Femur total BMD (bone mineral density) T-score (right)
22.9	-0.07	0.07	19009	24.7	-0.1	0.1	10094	3.5	-0.04	0.04	8915	21002-0.0	Weight
22.9	-0.16	0.16	3828	25	-0.23	0.23	2051	4	-0.09	0.09	1777	23232-2.0	Pelvis BMD (bone mineral density)
22.5	-0.16	0.16	3828	25.9	-0.23	0.23	2051	3.3	-0.08	0.08	1777	23225-2.0	Arms BMD (bone mineral density)
22.3	0.07	0.07	18014	9.7	0.07	0.07	9529	13.6	0.08	0.08	8485	30050-0.0	Mean corpuscular haemoglobin
22.1	-0.16	0.16	3821	26.8	-0.24	0.24	2041	3	-0.08	0.08	1780	23210-2.0	Femur shaft BMD (bone mineral density) (right)
22.1	-0.07	0.07	18782	30.5	-0.12	0.12	9954	1.2	-0.02	0.02	8828	23120-0.0	Arm fat mass (right)
21.6	-0.16	0.16	3819	24.6	-0.23	0.23	2038	3.6	-0.09	0.09	1781	23291-2.0	Femur total BMD (bone mineral density) (left)
21.6	0.07	0.07	18111	7.7	0.06	0.06	9609	12.9	0.08	0.08	8502	20116-2.0	Smoking status. Uses data-coding 90 comprises 4 Integer-valued members in a simple list. visit-3
21.3	-0.16	0.16	3794	24.6	-0.23	0.23	2023	3.2	-0.08	0.08	1771	23293-2.0	Femur total BMD (bone mineral density) T-score (left)
21.2	0.08	0.08	15482	11.7	0.08	0.08	8231	11.4	0.08	0.08	7251	12687-2.0	Mean arterial pressure during PWA
21	0.08	0.08	13980	8.4	0.07	0.07	7453	14.4	0.1	0.1	6527	12702-2.1	Cardiac index during PWA visit-2
20.9	-0.15	0.15	3832	24.6	-0.23	0.23	2050	2.9	-0.08	0.08	1782	23218-2.0	Femur wards BMD (bone mineral density) (right)
20.7	-0.15	0.15	3819	24	-0.22	0.22	2038	3.2	-0.08	0.08	1781	23290-2.0	Femur shaft BMD (bone mineral density) (left)
20.5	-0.07	0.07	19005	30.8	-0.12	0.12	10091	0.5	-0.01	0.01	8914	21001-0.0	Body mass index (BMI)
20.5	-0.15	0.15	3832	23	-0.22	0.22	2050	3.5	-0.08	0.08	1782	23214-2.0	Femur troch BMD (bone mineral density) (right)
20.5	-0.17	0.17	3172	22	-0.24	0.24	1692	3.2	-0.09	0.09	1480	23221-2.0	Arm BMD (bone mineral density) (left)
20.4	-0.15	0.15	3832	23.1	-0.22	0.22	2050	3.2	-0.08	0.08	1782	23297-2.0	Femur wards BMD (bone mineral density) (left)
20.3	-0.15	0.15	3806	23.2	-0.22	0.22	2035	3.2	-0.08	0.08	1771	23219-2.0	Femur wards BMD (bone mineral density) T-score (right)
20.3	-0.17	0.17	3172	20.9	-0.23	0.23	1692	3.7	-0.1	0.1	1480	23223-2.0	Arm BMD (bone mineral density) (right)
20.2	0.08	0.08	15585	9.5	0.07	0.07	8291	10.2	0.08	0.08	7294	12673-2.0	Heart rate during PWA
20.1	-0.15	0.15	3828	23.7	-0.22	0.22	2051	2.4	-0.07	0.07	1777	23234-2.0	Spine BMD (bone mineral density)
20	-0.07	0.07	19022	23.7	-0.1	0.1	10103	1.9	-0.03	0.03	8919	49-0.0	Hip circumference
19.8	-0.15	0.15	3806	21.5	-0.21	0.21	2035	3.9	-0.09	0.09	1771	23215-2.0	Femur troch BMD (bone mineral density) T-score (right)
19.6	-0.15	0.15	3806	22.4	-0.22	0.22	2034	3.1	-0.08	0.08	1772	23301-2.0	Femur wards BMD (bone mineral density) T-score (left)
19.5	-0.15	0.15	3828	17.6	-0.19	0.19	2051	5.1	-0.11	0.11	1777	23233-2.0	Ribs BMD (bone mineral density)
19.5	-0.15	0.15	3828	18.9	-0.2	0.2	2051	4	-0.09	0.09	1777	23240-2.0	Trunk BMC (bone mineral content)
19.2	-0.09	0.09	9877	19.5	-0.13	0.13	5277	3.5	-0.05	0.05	4600	78-0.0	Heel bone mineral density (BMD) T-score, automated
19	0.07	0.07	15179	8	0.06	0.06	8056	12.4	0.09	0.09	7123	4079-2.0	Diastolic blood pressure, automated reading visit-5
18.9	0.07	0.07	15071	9.5	0.07	0.07	8011	8.6	0.07	0.07	7060	12673-2.1	Heart rate during PWA visit-2
18.7	-0.15	0.15	3828	24.9	-0.23	0.23	2051	2.1	-0.06	0.06	1777	23226-2.0	Head BMD (bone mineral density)
18.7	0.07	0.07	14998	6.2	0.06	0.06	7991	14.8	0.09	0.09	7007	12682-2.0	Cardiac output during PWA
18.6	-0.14	0.14	3815	24.1	-0.22	0.22	2045	1.4	-0.05	0.05	1770	23204-2.0	L1-L4 BMD (bone mineral density)
18.6	-0.14	0.14	3832	20.4	-0.21	0.21	2050	3.3	-0.08	0.08	1782	23295-2.0	Femur troch BMD (bone mineral density) (left)
18.4	-0.14	0.14	3828	22.7	-0.22	0.22	2051	3	-0.08	0.08	1777	23306-2.0	Head BMC (bone mineral content)
18.4	0.07	0.07	15179	5.2	0.05	0.05	8056	13.3	0.09	0.09	7123	102-2.0	Pulse rate, automated reading visit-5
18.1	-0.07	0.07	18168	11.7	-0.07	0.07	9644	7.5	-0.06	0.06	8524	1558-2.0	Alcohol intake frequency.. Uses data-coding 100402 comprises 7 Integer-valued members in a simple list. visit-3
18.1	-0.09	0.09	9877	19.5	-0.13	0.13	5277	2.6	-0.05	0.05	4600	3144-0.0	Heel Broadband ultrasound attenuation, direct entry
18	-0.06	0.06	19031	10.4	-0.07	0.07	10109	8.2	-0.06	0.06	8922	1558-0.0	Alcohol intake frequency.. Uses data-coding 100402 comprises 7 Integer-valued members in a simple list.
17.9	0.07	0.07	15179	8	0.06	0.06	8056	12.5	0.09	0.09	7123	4080-2.0	Systolic blood pressure, automated reading visit-5
17.5	-0.14	0.14	3806	19.6	-0.2	0.2	2034	3.1	-0.08	0.08	1772	23298-2.0	Femur troch BMD (bone mineral density) T-score (left)
17.1	0.07	0.07	15108	7.6	0.06	0.06	7987	12	0.08	0.08	7121	4080-2.1	Systolic blood pressure, automated reading visit-6
17.1	-0.14	0.14	3832	21.9	-0.21	0.21	2050	2.2	-0.06	0.06	1782	23208-2.0	Femur neck BMD (bone mineral density) (right)
17	-0.14	0.14	3828	17.6	-0.19	0.19	2051	3	-0.08	0.08	1777	23308-2.0	Pelvis BMC (bone mineral content)
16.9	-0.14	0.14	3832	18.9	-0.2	0.2	2050	3.3	-0.08	0.08	1782	23299-2.0	Femur neck BMD (bone mineral density) (left)
16.8	0.07	0.07	14626	9.6	0.07	0.07	7768	8.3	0.07	0.07	6858	12683-2.1	End systolic pressure during PWA visit-2
16.5	-0.14	0.14	3828	14.5	-0.17	0.17	2051	4.2	-0.1	0.1	1777	23230-2.0	Legs BMC (bone mineral content)
16.5	-0.14	0.14	3807	18.7	-0.2	0.2	2035	3	-0.08	0.08	1772	23300-2.0	Femur neck BMD (bone mineral density) T-score (left)
16.5	-0.14	0.14	3807	20.6	-0.21	0.21	2035	2.3	-0.07	0.07	1772	23209-2.0	Femur neck BMD (bone mineral density) T-score (right)
16.4	-0.08	0.08	11036	7.9	-0.07	0.07	5972	8.2	-0.08	0.08	5064	22506-0.0	Tobacco smoking. Uses data-coding 496
16.3	-0.06	0.06	18763	21.4	-0.1	0.1	9957	2.5	-0.03	0.03	8806	23100-0.0	Whole body fat mass
16.2	0.07	0.07	14133	5.4	0.05	0.05	7524	12.5	0.09	0.09	6609	12682-2.1	Cardiac output during PWA visit-2
15.9	-0.06	0.06	18014	8.7	-0.06	0.06	9529	6.5	-0.06	0.06	8485	30010-0.0	Red blood cell (erythrocyte) count
15.8	-0.06	0.06	17727	5.7	-0.05	0.05	9375	10.9	-0.07	0.07	8352	20015-2.0	Sitting height visit-3
15.8	0.07	0.07	15436	9.1	0.07	0.07	8208	7.9	0.07	0.07	7228	12683-2.0	End systolic pressure during PWA
15.6	-0.13	0.13	3828	15.7	-0.18	0.18	2051	3	-0.08	0.08	1777	23261-2.0	Gynoid bone mass
15.6	-0.06	0.06	18780	9.7	-0.06	0.06	9953	7.4	-0.06	0.06	8827	23125-0.0	Arm fat-free mass (left)
15.6	-0.06	0.06	18786	10.1	-0.07	0.07	9957	7.2	-0.06	0.06	8829	23105-0.0	Basal metabolic rate
15.3	-0.13	0.13	3828	17.9	-0.19	0.19	2051	1.9	-0.06	0.06	1777	23312-2.0	Spine BMC (bone mineral content)
15.3	-0.13	0.13	3828	10.7	-0.15	0.15	2051	5.8	-0.11	0.11	1777	23310-2.0	Ribs BMC (bone mineral content)
15.2	0.06	0.06	17754	3.8	0.04	0.04	9406	11.6	0.08	0.08	8348	137-2.0	Number of treatments/medications taken visit-3
15.1	-0.13	0.13	3828	16.9	-0.19	0.19	2051	1.6	-0.05	0.05	1777	23244-2.0	Android bone mass
15	-0.13	0.13	3828	15.5	-0.18	0.18	2051	2.9	-0.08	0.08	1777	23224-2.0	Arms BMC (bone mineral content)
14.8	-0.06	0.06	18779	8.8	-0.06	0.06	9953	7.3	-0.06	0.06	8826	23126-0.0	Arm predicted mass (left)
14.6	-0.06	0.06	18145	6.3	-0.05	0.05	9626	10.4	-0.07	0.07	8519	6144-2.0	Never eat eggs, dairy, wheat, sugar. Uses data-coding 100385 comprises 6 Integer-valued members in a simple list. visit-9
14.6	-0.13	0.13	3815	17.3	-0.19	0.19	2045	1.5	-0.05	0.05	1770	23203-2.0	L1-L4 BMC (bone mineral content)
14.5	0.06	0.06	15109	3.9	0.04	0.04	7988	10.8	0.08	0.08	7121	102-2.1	Pulse rate, automated reading visit-6
14.3	-0.06	0.06	18781	28.4	-0.11	0.11	9953	0	0	0	8828	23123-0.0	Arm fat percentage (left)
14.2	-0.06	0.06	18770	18.5	-0.09	0.09	9950	2.2	-0.03	0.03	8820	23128-0.0	Trunk fat mass
14.1	0.06	0.06	18129	3.4	0.04	0.04	9627	11.6	0.08	0.08	8502	2443-2.0	Diabetes diagnosed by doctor. Uses data-coding 100349 comprises 4 Integer-valued members in a simple list. visit-3
14.1	-0.07	0.07	13306	7	-0.06	0.06	6993	8.6	-0.07	0.07	6313	20002-2.0	Non-cancer illness code, self-reported. Uses data-coding 6 comprises 474 Integer-valued members in a hierarchical tree. visit-59
14.1	0.06	0.06	17692	6.9	0.05	0.05	9360	8	0.06	0.06	8332	30270-0.0	Mean sphered cell volume
14	-0.06	0.06	17710	5.6	-0.05	0.05	9414	7.9	-0.06	0.06	8296	1249-2.0	Past tobacco smoking. Uses data-coding 100348 comprises 5 Integer-valued members in a simple list. visit-3
13.8	-0.06	0.06	18222	6.2	-0.05	0.05	9718	7.6	-0.06	0.06	8504	1249-0.0	Past tobacco smoking. Uses data-coding 100348 comprises 5 Integer-valued members in a simple list.
13.7	0.11	0.11	4438	8.2	0.12	0.12	2291	7.5	0.12	0.12	2147	4080-1.1	Systolic blood pressure, automated reading visit-4
13.6	-0.06	0.06	18782	27.7	-0.11	0.11	9954	0.2	0	0	8828	23119-0.0	Arm fat percentage (right)
13.6	0.06	0.06	17510	3.7	0.04	0.04	9252	10	0.07	0.07	8258	4194-2.0	Pulse rate visit-3
13.6	-0.06	0.06	18786	17.7	-0.09	0.09	9956	3.2	-0.04	0.04	8830	23112-0.0	Leg fat mass (right)
13.3	0.08	0.08	9023	6.7	0.08	0.08	4820	4.7	0.07	0.07	4203	20157-0.0	Duration to complete alphanumeric path (trail #2)
13.1	0.09	0.09	7195	6.9	0.09	0.09	3797	5.4	0.08	0.08	3398	100022-4.0	Alcohol visit-5
13	-0.06	0.06	13186	4.2	-0.05	0.05	7040	9.6	-0.08	0.08	6146	20002-0.0	Non-cancer illness code, self-reported. Uses data-coding 6 comprises 474 Integer-valued members in a hierarchical tree.
12.7	0.06	0.06	15109	5.6	0.05	0.05	7988	8	0.07	0.07	7121	4079-2.1	Diastolic blood pressure, automated reading visit-6
12.6	-0.05	0.05	18784	7.9	-0.06	0.06	9955	6.6	-0.05	0.05	8829	23114-0.0	Leg predicted mass (right)
12.6	0.06	0.06	15453	4.8	0.05	0.05	8215	9.6	0.07	0.07	7238	12676-2.0	Peripheral pulse pressure during PWA
12.5	-0.05	0.05	18775	23.4	-0.1	0.1	9957	0.2	-0.01	0.01	8818	23099-0.0	Body fat percentage
12.2	-0.09	0.09	6617	17.2	-0.15	0.15	3483	0.9	-0.03	0.03	3134	4101-0.0	Heel broadband ultrasound attenuation (left)
12	0.06	0.06	15598	7.3	0.06	0.06	8298	4.5	0.05	0.05	7300	12679-2.0	Number of beats in waveform average for PWA
11.9	0.06	0.06	15090	4.8	0.05	0.05	8022	6.7	0.06	0.06	7068	12679-2.1	Number of beats in waveform average for PWA visit-2
11.9	-0.05	0.05	18773	21.4	-0.1	0.1	9950	0	0	0	8823	23127-0.0	Trunk fat percentage
11.8	-0.05	0.05	18781	4.4	-0.04	0.04	9953	10	-0.07	0.07	8828	23122-0.0	Arm predicted mass (right)
11.6	-0.09	0.09	6616	15.8	-0.14	0.14	3480	1	-0.03	0.03	3136	4120-0.0	Heel broadband ultrasound attenuation (right)
11.2	-0.08	0.08	6617	14	-0.13	0.13	3483	1.3	-0.04	0.04	3134	4106-0.0	Heel bone mineral density (BMD) T-score, automated (left)
11	-0.05	0.05	16473	9	-0.07	0.07	8707	3.2	-0.04	0.04	7766	20016-2.0	Fluid intelligence score visit-3
11	-0.11	0.11	3828	6.9	-0.12	0.12	2051	4.8	-0.1	0.1	1777	23265-2.0	Gynoid total mass
10.9	-0.11	0.11	3828	7.9	-0.12	0.12	2051	4	-0.09	0.09	1777	23283-2.0	Total mass
10.9	0.05	0.05	19029	6.3	0.05	0.05	10108	4.5	0.04	0.04	8921	1239-0.0	Current tobacco smoking. Uses data-coding 100347 comprises 4 Integer-valued members in a simple list.
10.7	0.05	0.05	16815	7.2	0.06	0.06	8882	3.8	0.04	0.04	7933	404-2.7	Duration to first press of snap-button in each round visit-34
10.6	-0.11	0.11	3828	6.6	-0.11	0.11	2051	4.6	-0.1	0.1	1777	23277-2.0	Legs total mass
10.5	-0.08	0.08	6616	13.4	-0.13	0.13	3480	1.2	-0.03	0.03	3136	4125-0.0	Heel bone mineral density (BMD) T-score, automated (right)
10.2	-0.05	0.05	18705	2	-0.03	0.03	9927	9.5	-0.07	0.07	8778	20015-0.0	Sitting height
10.1	0.1	0.1	4434	5.3	0.1	0.1	2287	6.2	0.11	0.11	2147	4080-1.0	Systolic blood pressure, automated reading visit-3
10	-0.06	0.06	10158	5.7	-0.06	0.06	5522	4.5	-0.06	0.06	4636	20195-0.0	Number of symbol digit matches attempted
10	-0.05	0.05	18786	17.8	-0.09	0.09	9956	0.6	-0.01	0.01	8830	23111-0.0	Leg fat percentage (right)
9.9	-0.05	0.05	17899	21	-0.1	0.1	9480	0.3	0.01	0.01	8419	48-2.0	Waist circumference visit-3
9.9	-0.09	0.09	4755	11.7	-0.14	0.14	2533	1.5	-0.05	0.05	2222	22408-2.0	Abdominal subcutaneous adipose tissue volume (ASAT)
9.9	0.05	0.05	19036	2.2	0.03	0.03	10111	7.7	0.06	0.06	8925	137-0.0	Number of treatments/medications taken
9.8	-0.06	0.06	10158	5.6	-0.06	0.06	5522	4.6	-0.06	0.06	4636	20159-0.0	Number of symbol digit matches made correctly
9.6	-0.05	0.05	16213	3.8	-0.04	0.04	8653	5.9	-0.06	0.06	7560	3064-2.1	Peak expiratory flow (PEF) visit-8
9.6	-0.09	0.09	4591	2.8	-0.06	0.06	2497	7.7	-0.12	0.12	2094	22406-2.0	Posterior thigh lean muscle volume (left)
9.5	-0.05	0.05	17351	3.3	-0.04	0.04	9176	6.2	-0.05	0.05	8175	1458-2.0	Cereal intake. Uses data-coding 100373 comprises 3 Integer-valued members in a simple list. visit-3
9.5	-0.09	0.09	4632	3.7	-0.07	0.07	2502	6.6	-0.11	0.11	2130	22404-2.0	Posterior thigh lean muscle volume (right)
9.4	0.05	0.05	16838	6.2	0.05	0.05	8893	3.3	0.04	0.04	7945	20023-2.0	Mean time to correctly identify matches visit-3
9.3	0.05	0.05	18666	5.8	0.05	0.05	9869	3	0.04	0.04	8797	1970-0.0	Nervous feelings. Uses data-coding 100349 comprises 4 Integer-valued members in a simple list.
9.3	0.05	0.05	15453	3.7	0.04	0.04	8215	6.9	0.06	0.06	7238	12678-2.0	Central pulse pressure during PWA
9.3	-0.1	0.1	3828	3.1	-0.07	0.07	2051	7.2	-0.13	0.13	1777	23263-2.0	Gynoid lean mass
9.2	-0.1	0.1	3828	6.9	-0.12	0.12	2051	3.3	-0.08	0.08	1777	23260-2.0	Arms total mass
9	-0.05	0.05	16219	2.8	-0.03	0.03	8656	6.5	-0.06	0.06	7563	3064-2.0	Peak expiratory flow (PEF) visit-7
8.8	-0.05	0.05	16490	2.3	-0.03	0.03	8461	8.2	-0.06	0.06	8029	738-2.0	Average total household income before tax. Uses data-coding 100294 comprises 7 Integer-valued members in a simple list. visit-3
8.8	-0.04	0.04	18990	1.9	-0.02	0.02	10086	8.1	-0.06	0.06	8904	709-0.0	Number in household. Uses data-coding 100291 comprises 2 Integer-valued members in a simple list.
8.7	0.05	0.05	14443	2.4	0.03	0.03	7051	5.8	0.06	0.06	7392	1588-0.0	Average weekly beer plus cider intake. Uses data-coding 100291 comprises 2 Integer-valued members in a simple list.
8.7	0.06	0.06	9941	5.9	0.07	0.07	5415	2.2	0.04	0.04	4526	20133-0.1	Time to complete round. Uses data-coding 485 visit-2
8.6	-0.04	0.04	18235	2.7	-0.03	0.03	9663	5.9	-0.05	0.05	8572	1458-0.0	Cereal intake. Uses data-coding 100373 comprises 3 Integer-valued members in a simple list.
8.6	-0.05	0.05	12194	3.8	-0.05	0.05	6295	4.5	-0.05	0.05	5899	3063-2.2	Forced expiratory volume in 1-second (FEV1) visit-9
8.6	0.05	0.05	15714	4.8	0.05	0.05	8362	5.6	0.05	0.05	7352	12698-2.0	Diastolic brachial blood pressure
8.5	-0.05	0.05	16213	2.5	-0.03	0.03	8653	5.5	-0.05	0.05	7560	3063-2.1	Forced expiratory volume in 1-second (FEV1) visit-8
8.5	0.06	0.06	9466	4.4	0.06	0.06	5105	3.4	0.05	0.05	4361	20155-0.1	Interval between previous point and current one in alphanumeric path (trail #2). Uses data-coding 485
8.4	0.06	0.06	10157	6.4	0.07	0.07	5522	3.1	0.05	0.05	4635	20230-0.8	Duration to entering value visit-96
8.3	0.07	0.07	7736	2.8	0.05	0.05	4091	5.9	0.08	0.08	3645	4255-2.0	Time last key touched visit-33
8.3	-0.09	0.09	3828	6.4	-0.11	0.11	2051	2.9	-0.08	0.08	1777	23287-2.0	Trunk total mass
8.2	0.09	0.09	4438	3.3	0.07	0.07	2291	6.7	0.11	0.11	2147	4079-1.1	Diastolic blood pressure, automated reading visit-4
8.2	-0.09	0.09	3828	2.8	-0.07	0.07	2051	6.3	-0.12	0.12	1777	23275-2.0	Legs lean mass
8.1	-0.06	0.06	10455	3.6	-0.05	0.05	5668	3.6	-0.05	0.05	4787	20191-0.0	Fluid intelligence score
8.1	-0.09	0.09	4548	2.6	-0.06	0.06	2489	6.5	-0.11	0.11	2059	22409-2.0	Total thigh muscle volume
8.1	0.05	0.05	14436	2.8	0.04	0.04	7049	6.5	0.06	0.06	7387	1568-0.0	Average weekly red wine intake. Uses data-coding 100291 comprises 2 Integer-valued members in a simple list.
8.1	0.04	0.04	16885	6.6	0.05	0.05	8921	2.1	0.03	0.03	7964	4290-2.0	Duration screen displayed visit-3
7.9	-0.08	0.08	4755	9.3	-0.12	0.12	2533	1.3	-0.04	0.04	2222	22410-2.0	Total trunk fat
7.8	-0.04	0.04	19022	13.7	-0.08	0.08	10103	0	0	0	8919	48-0.0	Waist circumference
7.8	0.06	0.06	9023	4.8	0.06	0.06	4820	2.5	0.05	0.05	4203	20156-0.0	Duration to complete numeric path (trail #1)
7.8	-0.08	0.08	4447	3.2	-0.07	0.07	2294	5	-0.09	0.09	2153	6032-1.0	Maximum workload during fitness test visit-2
7.7	0.04	0.04	18138	5.2	0.05	0.05	9629	4.1	0.04	0.04	8509	6162-2.0	Types of transport used (excluding work). Uses data-coding 100299 comprises 6 Integer-valued members in a simple list. visit-9
7.7	0.06	0.06	7736	2.4	0.05	0.05	4091	5.5	0.08	0.08	3645	4254-2.0	Time first key touched visit-33
7.7	0.05	0.05	10509	5.2	0.06	0.06	5819	2.9	0.05	0.05	4690	41078-0.0	Episodes containing &quot;Diagnoses - secondary ICD10&quot; data
7.5	-0.08	0.08	4384	8.1	-0.12	0.12	2260	1.3	-0.04	0.04	2124	4106-1.0	Heel bone mineral density (BMD) T-score, automated (left) visit-2
7.5	0.04	0.04	17803	7.4	0.06	0.06	9409	0.7	0.01	0.01	8394	1970-2.0	Nervous feelings. Uses data-coding 100349 comprises 4 Integer-valued members in a simple list. visit-3
7.5	0.04	0.04	18715	3.3	0.03	0.03	9924	3.7	0.04	0.04	8791	2188-0.0	Long-standing illness, disability or infirmity. Uses data-coding 100349 comprises 4 Integer-valued members in a simple list.
7.4	0.06	0.06	9771	6.1	0.07	0.07	5287	1.7	0.03	0.03	4484	20149-0.1	Interval between previous point and current one in numeric path (trail #1). Uses data-coding 485
7.2	-0.08	0.08	4403	9.2	-0.13	0.13	2268	0.7	-0.03	0.03	2135	4125-1.0	Heel bone mineral density (BMD) T-score, automated (right) visit-2
7.1	-0.1	0.1	3172	5.6	-0.11	0.11	1692	2.4	-0.07	0.07	1480	23256-2.0	Arm total mass (right)
7	-0.09	0.09	3572	1.5	-0.05	0.05	1818	7.7	-0.13	0.13	1754	20002-1.0	Non-cancer illness code, self-reported. Uses data-coding 6 comprises 474 Integer-valued members in a hierarchical tree. visit-30
7	0.04	0.04	18717	2.4	0.03	0.03	9932	5	0.05	0.05	8785	400-0.1	Time to complete round. Uses data-coding 402
7	-0.09	0.09	3828	6	-0.11	0.11	2051	2.1	-0.06	0.06	1777	23248-2.0	Android total mass
7	0.04	0.04	18144	3.1	0.03	0.03	9630	4	0.04	0.04	8514	2178-2.0	Overall health rating. Uses data-coding 100508 comprises 6 Integer-valued members in a simple list. visit-3
7	-0.09	0.09	3828	3.1	-0.07	0.07	2051	4.4	-0.1	0.1	1777	23309-2.0	Ribs bone area
7	0.06	0.06	6853	3.2	0.06	0.06	3647	4.7	0.08	0.08	3206	100022-1.0	Alcohol visit-2
6.9	0.04	0.04	16920	7.5	0.06	0.06	8928	1.2	0.02	0.02	7992	1498-2.0	Coffee intake. Uses data-coding 100373 comprises 3 Integer-valued members in a simple list. visit-3
6.9	0.04	0.04	18068	1.8	0.02	0.02	9582	4.5	0.05	0.05	8486	102-0.0	Pulse rate, automated reading
6.9	0.08	0.08	4122	1.3	0.05	0.05	1821	6.4	0.11	0.11	2301	2897-2.0	Age stopped smoking. Uses data-coding 100291 comprises 2 Integer-valued members in a simple list. visit-3
6.8	-0.04	0.04	17472	2.8	-0.03	0.03	9327	4.1	-0.04	0.04	8145	3064-0.1	Peak expiratory flow (PEF) visit-2
6.8	-0.05	0.05	12194	5	-0.06	0.06	6295	2.7	-0.04	0.04	5899	3064-2.2	Peak expiratory flow (PEF) visit-9
6.8	-0.04	0.04	15425	1.3	-0.02	0.02	8201	7.1	-0.06	0.06	7224	12685-2.0	Total peripheral resistance during PWA
6.7	-0.05	0.05	10103	5.2	-0.04	0.04	10102	0	0	0	1	2734-0.0	Number of live births. Uses data-coding 100584 comprises 1 Integer-valued members in a simple list.
6.7	-0.09	0.09	3172	5.5	-0.11	0.11	1692	2.1	-0.07	0.07	1480	23252-2.0	Arm total mass (left)
6.7	0.04	0.04	18786	6.8	0.05	0.05	9956	1.3	0.02	0.02	8830	23107-0.0	Impedance of leg (right)
6.7	-0.04	0.04	16219	1.4	-0.02	0.02	8656	5.2	-0.05	0.05	7563	3063-2.0	Forced expiratory volume in 1-second (FEV1) visit-7
6.7	0.05	0.05	9321	3.3	0.05	0.05	5011	2.8	0.05	0.05	4310	20155-0.23	Interval between previous point and current one in alphanumeric path (trail #2). Uses data-coding 485 visit-16
6.7	-0.08	0.08	4449	9.3	-0.13	0.13	2295	0.6	-0.02	0.02	2154	23124-1.0	Arm fat mass (left) visit-2
6.7	-0.05	0.05	9269	2.6	-0.04	0.04	4883	4.3	-0.06	0.06	4386	20002-2.1	Non-cancer illness code, self-reported. Uses data-coding 6 comprises 474 Integer-valued members in a hierarchical tree. visit-60
6.7	-0.04	0.04	18139	1.6	-0.02	0.02	9628	6.1	-0.05	0.05	8511	709-2.0	Number in household. Uses data-coding 100291 comprises 2 Integer-valued members in a simple list. visit-3
6.7	-0.04	0.04	18133	0.9	-0.02	0.02	9623	8.2	-0.06	0.06	8510	728-2.0	Number of vehicles in household. Uses data-coding 100293 comprises 7 Integer-valued members in a simple list. visit-3
6.6	0.06	0.06	7736	2	0.04	0.04	4091	4.9	0.07	0.07	3645	4256-2.0	Time elapsed visit-33
6.6	0.04	0.04	17765	2	0.03	0.03	9422	4.3	0.04	0.04	8343	102-0.1	Pulse rate, automated reading visit-2
6.6	-0.04	0.04	18979	0.7	-0.01	0.01	10086	9.2	-0.07	0.07	8893	728-0.0	Number of vehicles in household. Uses data-coding 100293 comprises 7 Integer-valued members in a simple list.
6.6	0.08	0.08	4435	3.1	0.07	0.07	2288	4.9	0.09	0.09	2147	4079-1.0	Diastolic blood pressure, automated reading visit-3
6.5	0.05	0.05	12995	1.8	0.03	0.03	6274	6.4	0.06	0.06	6721	1568-2.0	Average weekly red wine intake. Uses data-coding 100291 comprises 2 Integer-valued members in a simple list. visit-3
6.5	0.05	0.05	9377	2.3	0.04	0.04	5047	3.6	0.06	0.06	4330	20155-0.17	Interval between previous point and current one in alphanumeric path (trail #2). Uses data-coding 485 visit-9
6.5	0.05	0.05	10066	4.5	0.06	0.06	5463	2.4	0.04	0.04	4603	20230-0.16	Duration to entering value visit-26
6.5	-0.04	0.04	18696	2.5	-0.03	0.03	9918	5.9	-0.05	0.05	8778	6144-0.0	Never eat eggs, dairy, wheat, sugar. Uses data-coding 100385 comprises 6 Integer-valued members in a simple list.
6.5	-0.04	0.04	19030	3.7	-0.04	0.04	10107	2.9	-0.03	0.03	8923	2237-0.0	Plays computer games. Uses data-coding 100639 comprises 4 Integer-valued members in a simple list.
6.5	0.08	0.08	3685	2.6	0.07	0.07	2007	4.1	0.1	0.1	1678	22426-2.0	Average heart rate
6.4	0.04	0.04	18717	3.1	0.03	0.03	9932	4	0.04	0.04	8785	400-0.2	Time to complete round. Uses data-coding 402 visit-2
6.4	-0.04	0.04	16829	5.7	-0.05	0.05	8887	1.9	-0.03	0.03	7942	4292-2.0	PM: initial answer. Uses data-coding 16 comprises 5 Integer-valued members in a simple list. visit-3
6.3	0.06	0.06	7433	2.8	0.05	0.05	3948	4.7	0.07	0.07	3485	100022-3.0	Alcohol visit-4
6.3	-0.08	0.08	3828	5.5	-0.1	0.1	2051	2.1	-0.06	0.06	1777	23278-2.0	Total fat mass
6.2	0.04	0.04	18785	6.1	0.05	0.05	9956	1.2	0.02	0.02	8829	23108-0.0	Impedance of leg (left)
6.2	-0.08	0.08	3685	3.3	-0.08	0.08	2007	3.2	-0.08	0.08	1678	22427-2.0	Body surface area
6.2	-0.08	0.08	3912	1.1	-0.04	0.04	1932	5.6	-0.11	0.11	1980	5984-1.46	ECG, load visit-170
6.1	0.04	0.04	16885	6.2	0.05	0.05	8921	1.5	0.02	0.02	7964	4291-2.0	Number of attempts visit-3
6.1	-0.08	0.08	4258	4.9	-0.09	0.09	2193	1.9	-0.05	0.05	2065	30010-1.0	Red blood cell (erythrocyte) count visit-2
6.1	-0.08	0.08	3828	3.9	-0.08	0.08	2051	2.2	-0.06	0.06	1777	23304-2.0	Trunk bone area
6.1	-0.08	0.08	3828	2	-0.06	0.06	2051	5.2	-0.11	0.11	1777	23280-2.0	Total lean mass
6	-0.07	0.07	4449	10	-0.13	0.13	2295	0.3	-0.01	0.01	2154	23123-1.0	Arm fat percentage (left) visit-2
6	-0.07	0.07	4449	9.5	-0.13	0.13	2295	0.2	-0.01	0.01	2154	23119-1.0	Arm fat percentage (right) visit-2
6	-0.04	0.04	17474	3.4	-0.04	0.04	9328	2.9	-0.04	0.04	8146	3064-0.0	Peak expiratory flow (PEF)
6	-0.23	0.23	437	5.8	-0.4	0.4	137	1.6	-0.13	0.13	300	2976-0.0	Age diabetes diagnosed. Uses data-coding 100291 comprises 2 Integer-valued members in a simple list.
6	-0.08	0.08	3828	5	-0.1	0.1	2051	2.1	-0.06	0.06	1777	23245-2.0	Android fat mass
6	0.04	0.04	16811	3.6	0.04	0.04	8882	1.8	0.03	0.03	7929	404-2.5	Duration to first press of snap-button in each round visit-32
5.9	0.07	0.07	4456	2	0.05	0.05	2298	4	0.08	0.08	2158	20116-1.0	Smoking status. Uses data-coding 90 comprises 4 Integer-valued members in a simple list. visit-2
5.9	-0.17	0.17	832	6.9	-0.31	0.31	289	1.4	-0.09	0.09	543	2976-2.0	Age diabetes diagnosed. Uses data-coding 100291 comprises 2 Integer-valued members in a simple list. visit-3
5.9	0.07	0.07	4221	1.9	0.06	0.06	1945	4	0.08	0.08	2276	2897-0.0	Age stopped smoking. Uses data-coding 100291 comprises 2 Integer-valued members in a simple list.
5.8	0.07	0.07	4258	4	0.08	0.08	2193	2.2	0.06	0.06	2065	30040-1.0	Mean corpuscular volume visit-2
5.8	0.05	0.05	9703	2.9	0.04	0.04	5251	2.9	0.05	0.05	4452	20149-0.24	Interval between previous point and current one in numeric path (trail #1). Uses data-coding 485 visit-17
5.8	-0.04	0.04	18143	4.6	-0.04	0.04	9631	0.8	-0.02	0.02	8512	2237-2.0	Plays computer games. Uses data-coding 100639 comprises 4 Integer-valued members in a simple list. visit-3
5.8	-0.05	0.05	10425	2.8	-0.04	0.04	5654	2.7	-0.05	0.05	4771	20169-0.0	FI3 : word interpolation. Uses data-coding 5003
5.8	-0.08	0.08	3828	4.8	-0.09	0.09	2051	2.2	-0.06	0.06	1777	23284-2.0	Trunk fat mass
5.8	-0.07	0.07	4403	9.6	-0.13	0.13	2268	0	0	0	2135	4120-1.0	Heel broadband ultrasound attenuation (right) visit-2
5.7	0.04	0.04	16822	3.7	0.04	0.04	8885	2.6	0.03	0.03	7937	404-2.10	Duration to first press of snap-button in each round visit-27
5.7	0.05	0.05	9723	1.9	0.03	0.03	5260	3.9	0.06	0.06	4463	20149-0.15	Interval between previous point and current one in numeric path (trail #1). Uses data-coding 485 visit-7
5.7	0.03	0.03	18997	1.8	0.02	0.02	10086	3.8	0.04	0.04	8911	2492-0.0	Taking other prescription medications. Uses data-coding 100603 comprises 4 Integer-valued members in a simple list.
5.7	0.08	0.08	3773	2.5	0.07	0.07	1835	3.2	0.08	0.08	1938	22507-0.0	Age of stopping smoking
5.7	-0.07	0.07	4463	6.1	-0.1	0.1	2301	1	-0.04	0.04	2162	21002-1.0	Weight visit-2
5.6	-0.07	0.07	4384	8.8	-0.13	0.13	2260	0.2	-0.01	0.01	2124	4101-1.0	Heel broadband ultrasound attenuation (left) visit-2
5.6	0.04	0.04	16901	1.8	0.03	0.03	8928	5.4	0.05	0.05	7973	400-2.2	Time to complete round. Uses data-coding 402 visit-8
5.6	0.05	0.05	9742	2.4	0.04	0.04	5268	3.1	0.05	0.05	4474	20149-0.13	Interval between previous point and current one in numeric path (trail #1). Uses data-coding 485 visit-5
5.5	0.04	0.04	15008	1.8	0.03	0.03	7997	5	0.05	0.05	7011	12686-2.0	Stroke volume during PWA
5.5	0.04	0.04	17754	0.6	0.01	0.01	9406	8.2	0.06	0.06	8348	135-2.0	Number of self-reported non-cancer illnesses visit-3
5.5	-0.08	0.08	3828	2	-0.06	0.06	2051	4.4	-0.1	0.1	1777	23258-2.0	Arms lean mass
5.5	-0.07	0.07	4447	2.1	-0.06	0.06	2294	4	-0.08	0.08	2153	5993-1.1	ECG, number of stages in a phase visit-5
5.5	0.05	0.05	9276	3.6	0.05	0.05	4980	1.6	0.03	0.03	4296	20155-0.25	Interval between previous point and current one in alphanumeric path (trail #2). Uses data-coding 485 visit-18
5.5	0.05	0.05	10003	3.6	0.05	0.05	5443	2	0.04	0.04	4560	20133-0.0	Time to complete round. Uses data-coding 485
5.4	-0.07	0.07	3828	5.7	-0.1	0.1	2051	1.4	-0.05	0.05	1777	23257-2.0	Arms fat mass
5.4	0.04	0.04	16901	2.6	0.03	0.03	8928	3.1	0.04	0.04	7973	399-2.1	Number of incorrect matches in round visit-7
5.4	0.04	0.04	17131	8.8	0.06	0.06	8972	0.3	0.01	0.01	8159	1050-2.0	Time spend outdoors in summer. Uses data-coding 100329 comprises 3 Integer-valued members in a simple list. visit-3
5.4	-0.07	0.07	3873	1.5	-0.05	0.05	1898	4.3	-0.09	0.09	1975	5984-1.48	ECG, load visit-172
5.4	-0.12	0.12	1470	7.3	-0.19	0.19	809	0.8	-0.05	0.05	661	23216-2.0	Femur upper neck BMD (bone mineral density) (right)
5.4	0.05	0.05	10168	2.4	0.04	0.04	5528	3.4	0.05	0.05	4640	20230-0.2	Duration to entering value visit-30
5.4	-0.07	0.07	4477	2.6	-0.06	0.06	2366	2.9	-0.07	0.07	2111	30010-2.0	Red blood cell (erythrocyte) count visit-3
5.3	0.05	0.05	7195	3.6	0.06	0.06	3797	1.5	0.04	0.04	3398	100580-4.0	Alcohol consumed. Uses data-coding 100010 comprises 2 Integer-valued members in a simple list. visit-5
5.3	-0.04	0.04	16094	3	-0.04	0.04	8427	1.2	-0.02	0.02	7667	2139-2.0	Age first had sexual intercourse. Uses data-coding 100504 comprises 3 Integer-valued members in a simple list. visit-3
5.3	-0.07	0.07	4448	8.5	-0.12	0.12	2295	0.5	-0.02	0.02	2153	23099-1.0	Body fat percentage visit-2
5.3	0.03	0.03	18785	2.3	0.03	0.03	9956	3.7	0.04	0.04	8829	23109-0.0	Impedance of arm (right)
5.3	0.03	0.03	18564	2.9	0.03	0.03	9840	3	0.04	0.04	8724	1990-0.0	Tense / 'highly strung'. Uses data-coding 100349 comprises 4 Integer-valued members in a simple list.
5.3	-0.09	0.09	2800	5.7	-0.12	0.12	1486	1	-0.05	0.05	1314	6148-2.0	Eye problems/disorders. Uses data-coding 100523 comprises 9 Integer-valued members in a simple list. visit-11
5.3	-0.07	0.07	4462	8.7	-0.12	0.12	2300	0.1	-0.01	0.01	2162	21001-1.0	Body mass index (BMI) visit-2
5.3	0.16	0.16	848	4.3	0.23	0.23	296	1.7	0.1	0.1	552	2986-2.0	Started insulin within one year diagnosis of diabetes. Uses data-coding 100349 comprises 4 Integer-valued members in a simple list. visit-3
5.2	-0.03	0.03	17634	3.9	-0.04	0.04	9339	1	-0.02	0.02	8295	2139-0.0	Age first had sexual intercourse. Uses data-coding 100504 comprises 3 Integer-valued members in a simple list.
5.2	-0.07	0.07	4449	8.5	-0.12	0.12	2295	0.7	-0.03	0.03	2154	23115-1.0	Leg fat percentage (left) visit-2
5.2	0.04	0.04	13012	1.7	0.03	0.03	6276	3.2	0.04	0.04	6736	1588-2.0	Average weekly beer plus cider intake. Uses data-coding 100291 comprises 2 Integer-valued members in a simple list. visit-3
5.1	0.07	0.07	4447	1.7	0.05	0.05	2294	4.8	0.09	0.09	2153	6024-1.0	Program category. Uses data-coding 35 comprises 5 Integer-valued members in a simple list. visit-2
5.1	-0.04	0.04	14614	0.9	-0.02	0.02	7761	5.7	-0.06	0.06	6853	12685-2.1	Total peripheral resistance during PWA visit-2
5.1	-0.12	0.12	1462	6.7	-0.18	0.18	805	0.9	-0.06	0.06	657	23217-2.0	Femur upper neck BMD (bone mineral density) T-score (right)
5.1	0.05	0.05	9701	3	0.05	0.05	5250	2.3	0.04	0.04	4451	20149-0.25	Interval between previous point and current one in numeric path (trail #1). Uses data-coding 485 visit-18
5.1	0.03	0.03	18785	3.5	0.04	0.04	9955	2.2	0.03	0.03	8830	23106-0.0	Impedance of whole body
5	-0.07	0.07	3805	0.7	-0.03	0.03	1839	4.2	-0.09	0.09	1966	5984-1.50	ECG, load visit-175
5	-0.07	0.07	4449	5.8	-0.1	0.1	2295	1.3	-0.04	0.04	2154	23128-1.0	Trunk fat mass visit-2
5	0.04	0.04	14148	1.5	0.02	0.02	7535	4.8	0.05	0.05	6613	12686-2.1	Stroke volume during PWA visit-2
5	-0.1	0.1	1853	3.1	-0.11	0.11	1001	1.6	-0.08	0.08	852	77-0.0	Heel bone ultrasound T-score, manual entry
5	-0.07	0.07	3828	5.6	-0.1	0.1	2051	0.7	-0.03	0.03	1777	23247-2.0	Android tissue fat percentage
5	0.13	0.13	1197	0.5	0.06	0.06	279	4.3	0.13	0.13	918	100710-1.0	Beer/cider intake. Uses data-coding 100006 comprises 7 Integer-valued members in a simple list. visit-2
4.9	-0.07	0.07	3892	1.2	-0.04	0.04	1915	3.9	-0.09	0.09	1977	5984-1.47	ECG, load visit-171
4.9	-0.11	0.11	1471	5	-0.16	0.16	809	1.3	-0.08	0.08	662	23302-2.0	Femur lower neck BMD (bone mineral density) (left)
4.9	0.03	0.03	17900	1.6	0.02	0.02	9483	3.6	0.04	0.04	8417	2188-2.0	Long-standing illness, disability or infirmity. Uses data-coding 100349 comprises 4 Integer-valued members in a simple list. visit-3
4.9	0.03	0.03	16664	2.3	0.03	0.03	8830	1.6	0.03	0.03	7834	2149-0.0	Lifetime number of sexual partners. Uses data-coding 100291 comprises 2 Integer-valued members in a simple list.
4.9	-0.07	0.07	3828	4.2	-0.09	0.09	2051	1.9	-0.06	0.06	1777	23262-2.0	Gynoid fat mass
4.9	0.07	0.07	4192	2.3	0.06	0.06	2141	3.3	0.08	0.08	2051	5983-1.6	ECG, heart rate visit-181
4.9	0.03	0.03	18170	3.3	0.04	0.04	9645	1.8	0.03	0.03	8525	630-2.0	Touchscreen duration visit-3
4.9	-0.07	0.07	4116	0.8	-0.03	0.03	2090	5.1	-0.1	0.1	2026	5984-1.28	ECG, load visit-150
4.9	-0.07	0.07	3927	0.8	-0.03	0.03	1944	4.8	-0.1	0.1	1983	5984-1.45	ECG, load visit-169
4.9	0.03	0.03	18913	1.6	0.02	0.02	10032	3.5	0.04	0.04	8881	864-0.0	Number of days/week walked 10+ minutes. Uses data-coding 100307 comprises 3 Integer-valued members in a simple list.
4.8	0.04	0.04	9449	2.2	0.04	0.04	5092	2.4	0.04	0.04	4357	20155-0.3	Interval between previous point and current one in alphanumeric path (trail #2). Uses data-coding 485 visit-19
4.8	-0.03	0.03	17836	0.5	-0.01	0.01	9437	5.7	-0.05	0.05	8399	46-2.0	Hand grip strength (left) visit-3
4.8	-0.06	0.06	4449	5.5	-0.1	0.1	2295	1.6	-0.05	0.05	2154	23116-1.0	Leg fat mass (left) visit-2
4.8	0.03	0.03	18124	1.4	0.02	0.02	9624	3.7	0.04	0.04	8500	2492-2.0	Taking other prescription medications. Uses data-coding 100603 comprises 4 Integer-valued members in a simple list. visit-3
4.8	0.04	0.04	9428	3.8	0.05	0.05	5079	1	0.03	0.03	4349	20155-0.7	Interval between previous point and current one in alphanumeric path (trail #2). Uses data-coding 485 visit-23
4.7	0.04	0.04	9329	2.9	0.05	0.05	5017	2	0.04	0.04	4312	20155-0.21	Interval between previous point and current one in alphanumeric path (trail #2). Uses data-coding 485 visit-14
4.7	0.06	0.06	4466	2.4	0.06	0.06	2303	2.4	0.06	0.06	2163	400-1.2	Time to complete round. Uses data-coding 402 visit-5
4.7	0.08	0.08	3157	1.8	0.06	0.06	1625	2.6	0.08	0.08	1532	5983-0.19	ECG, heart rate visit-24
4.7	0.06	0.06	4466	2	0.05	0.05	2303	1.9	0.05	0.05	2163	137-1.0	Number of treatments/medications taken visit-2
4.7	0.06	0.06	5856	2.5	0.05	0.05	3149	2.9	0.06	0.06	2707	100022-2.0	Alcohol visit-3
4.7	-0.03	0.03	18993	0.6	-0.01	0.01	10087	6.5	-0.05	0.05	8906	46-0.0	Hand grip strength (left)
4.7	0.03	0.03	18672	2.2	0.03	0.03	9909	3.2	0.04	0.04	8763	6162-0.0	Types of transport used (excluding work). Uses data-coding 100299 comprises 6 Integer-valued members in a simple list.
4.7	0.04	0.04	9316	2.6	0.04	0.04	5008	2.1	0.04	0.04	4308	20155-0.24	Interval between previous point and current one in alphanumeric path (trail #2). Uses data-coding 485 visit-17
4.7	-0.07	0.07	4126	0.9	-0.03	0.03	2097	4.5	-0.09	0.09	2029	5984-1.26	ECG, load visit-148
4.7	-0.06	0.06	4449	7.3	-0.11	0.11	2295	0.4	-0.02	0.02	2154	23127-1.0	Trunk fat percentage visit-2
4.7	-0.07	0.07	3996	0.8	-0.03	0.03	2003	5.6	-0.11	0.11	1993	5984-1.39	ECG, load visit-162
4.7	-0.07	0.07	3828	4.6	-0.09	0.09	2051	0.8	-0.03	0.03	1777	23311-2.0	Spine bone area
4.6	-0.07	0.07	3172	5.2	-0.11	0.11	1692	1.2	-0.05	0.05	1480	23253-2.0	Arm fat mass (right)
4.6	-0.04	0.04	12298	1.9	-0.03	0.03	6269	2.7	-0.04	0.04	6029	3064-0.2	Peak expiratory flow (PEF) visit-3
4.6	-0.07	0.07	3862	0.6	-0.03	0.03	1889	4.2	-0.09	0.09	1973	5984-1.49	ECG, load visit-173
4.6	0.07	0.07	3176	1.1	0.04	0.04	1636	3.3	0.09	0.09	1540	5983-0.9	ECG, heart rate visit-102
4.6	-0.07	0.07	3828	4.3	-0.09	0.09	2051	1.5	-0.05	0.05	1777	23274-2.0	Legs fat mass
4.6	0.04	0.04	9415	1.2	0.03	0.03	5070	3.3	0.05	0.05	4345	20155-0.11	Interval between previous point and current one in alphanumeric path (trail #2). Uses data-coding 485 visit-3
4.6	-0.03	0.03	17015	4.2	-0.04	0.04	9004	1.8	-0.03	0.03	8011	4100-2.0	Ankle spacing width (left) visit-3
4.6	-0.05	0.05	7195	2.6	-0.05	0.05	3797	2	-0.04	0.04	3398	100010-4.0	Portion size. Uses data-coding 100014 comprises 3 Integer-valued members in a simple list. visit-5
4.6	-0.05	0.05	6882	4.5	-0.07	0.07	3604	0.6	-0.02	0.02	3278	20016-0.0	Fluid intelligence score
4.6	0.07	0.07	3175	1.5	0.05	0.05	1636	2.8	0.08	0.08	1539	5983-0.11	ECG, heart rate visit-14
4.6	-0.03	0.03	16517	1.2	-0.02	0.02	8826	4.1	-0.04	0.04	7691	1130-2.0	Hands-free device/speakerphone use with mobile phone in last 3 month. Uses data-coding 100337 comprises 7 Integer-valued members in a simple list. visit-3
4.6	-0.06	0.06	4591	1.2	-0.04	0.04	2497	4.3	-0.09	0.09	2094	22405-2.0	Anterior thigh lean muscle volume (left)
4.6	-0.03	0.03	17097	1.2	-0.02	0.02	8856	4.4	-0.05	0.05	8241	738-0.0	Average total household income before tax. Uses data-coding 100294 comprises 7 Integer-valued members in a simple list.
4.5	0.06	0.06	4145	1.7	0.05	0.05	2112	3	0.07	0.07	2033	5983-1.18	ECG, heart rate visit-135
4.5	-0.06	0.06	4444	5.8	-0.1	0.1	2294	1	-0.04	0.04	2150	23100-1.0	Whole body fat mass visit-2
4.5	0.03	0.03	17290	3.6	0.04	0.04	9381	1.9	0.03	0.03	7909	1528-0.0	Water intake. Uses data-coding 100373 comprises 3 Integer-valued members in a simple list.
4.5	-0.03	0.03	18053	2.6	-0.03	0.03	9562	4	-0.04	0.04	8491	1110-2.0	Length of mobile phone use. Uses data-coding 100335 comprises 7 Integer-valued members in a simple list. visit-3
4.5	0.03	0.03	17627	3	0.03	0.03	9313	1.6	0.02	0.02	8314	2010-2.0	Suffer from 'nerves'. Uses data-coding 100349 comprises 4 Integer-valued members in a simple list. visit-3
4.5	0.04	0.04	12983	2.3	0.04	0.04	6262	2.6	0.04	0.04	6721	1598-2.0	Average weekly spirits intake. Uses data-coding 100291 comprises 2 Integer-valued members in a simple list. visit-3
4.5	-0.06	0.06	4451	1.5	-0.04	0.04	2296	3.2	-0.07	0.07	2155	20016-1.0	Fluid intelligence score visit-2
4.5	0.04	0.04	9420	3.9	0.05	0.05	5075	0.7	0.02	0.02	4345	20155-0.9	Interval between previous point and current one in alphanumeric path (trail #2). Uses data-coding 485 visit-25
4.5	0.07	0.07	3873	2.4	0.06	0.06	1965	1.8	0.06	0.06	1908	2149-1.0	Lifetime number of sexual partners. Uses data-coding 100291 comprises 2 Integer-valued members in a simple list. visit-2
4.5	0.06	0.06	4195	2.8	0.07	0.07	2144	2.3	0.06	0.06	2051	5983-1.5	ECG, heart rate visit-170
4.5	-0.07	0.07	3983	0.9	-0.03	0.03	1994	4.6	-0.09	0.09	1989	5984-1.40	ECG, load visit-164
4.4	0.07	0.07	3171	1.3	0.05	0.05	1634	3	0.08	0.08	1537	5983-0.13	ECG, heart rate visit-18
4.4	0.04	0.04	10171	2.1	0.04	0.04	5529	3.1	0.05	0.05	4642	20230-0.1	Duration to entering value visit-2
4.4	0.03	0.03	18138	4.5	0.04	0.04	9628	1	0.02	0.02	8510	1031-2.0	Frequency of friend/family visits. Uses data-coding 100327 comprises 9 Integer-valued members in a simple list. visit-3
4.4	0.04	0.04	9809	1.2	0.03	0.03	5306	3.1	0.05	0.05	4503	20149-0.4	Interval between previous point and current one in numeric path (trail #1). Uses data-coding 485 visit-20
4.4	-0.09	0.09	2180	0.5	-0.04	0.04	579	3.6	-0.09	0.09	1601	5984-1.67	ECG, load visit-193
4.4	0.03	0.03	18133	1.8	0.02	0.02	9615	2.7	0.03	0.03	8518	1160-2.0	Sleep duration. Uses data-coding 100291 comprises 2 Integer-valued members in a simple list. visit-3
4.4	0.07	0.07	3171	1.6	0.05	0.05	1635	2.6	0.08	0.08	1536	5983-0.12	ECG, heart rate visit-17
4.4	-0.05	0.05	7195	0.6	-0.02	0.02	3797	4.4	-0.07	0.07	3398	100005-4.0	Carbohydrate visit-5
4.3	0.04	0.04	9712	3	0.05	0.05	5255	1.8	0.04	0.04	4457	20149-0.20	Interval between previous point and current one in numeric path (trail #1). Uses data-coding 485 visit-13
4.3	-0.06	0.06	4464	6.4	-0.11	0.11	2301	0.1	0	0	2163	49-1.0	Hip circumference visit-2
4.3	-0.06	0.06	3971	0.5	-0.02	0.02	1982	5.6	-0.11	0.11	1989	5984-1.41	ECG, load visit-165
4.3	0.07	0.07	3394	1.7	0.05	0.05	1767	3.2	0.08	0.08	1627	5983-0.1	ECG, heart rate visit-2
4.3	0.07	0.07	3155	1.9	0.06	0.06	1623	2.3	0.07	0.07	1532	5983-0.20	ECG, heart rate visit-26
4.3	0.04	0.04	10166	2.9	0.04	0.04	5527	1.4	0.03	0.03	4639	20230-0.5	Duration to entering value visit-63
4.3	0.06	0.06	4180	1.5	0.05	0.05	2133	3.6	0.08	0.08	2047	5983-1.7	ECG, heart rate visit-192
4.3	0.06	0.06	4477	1.2	0.04	0.04	2366	3.7	0.08	0.08	2111	30040-2.0	Mean corpuscular volume visit-3
4.3	0.05	0.05	7736	1.7	0.04	0.04	4091	3.3	0.06	0.06	3645	4256-2.1	Time elapsed visit-34
4.2	0.05	0.05	7695	1.9	0.04	0.04	4068	2.5	0.05	0.05	3627	4254-2.4	Time first key touched visit-43
4.2	0.07	0.07	3169	1.3	0.05	0.05	1634	2.8	0.08	0.08	1535	5983-0.14	ECG, heart rate visit-19
4.2	0.06	0.06	4151	1.4	0.05	0.05	2114	3	0.07	0.07	2037	5983-1.17	ECG, heart rate visit-134
4.2	-0.06	0.06	4394	1.3	-0.04	0.04	2267	2.2	-0.06	0.06	2127	1408-1.0	Cheese intake. Uses data-coding 100377 comprises 8 Integer-valued members in a simple list. visit-2
4.2	-0.1	0.1	1471	4.4	-0.14	0.14	809	1.3	-0.08	0.08	662	23292-2.0	Femur upper neck BMD (bone mineral density) (left)
4.2	0.03	0.03	16680	4.3	0.04	0.04	8989	1.2	0.02	0.02	7691	1528-2.0	Water intake. Uses data-coding 100373 comprises 3 Integer-valued members in a simple list. visit-3
4.2	-0.04	0.04	8514	0	0	0	1	4.6	-0.05	0.05	8513	2365-0.0	Ever had prostate specific antigen (PSA) test. Uses data-coding 100349 comprises 4 Integer-valued members in a simple list.
4.2	0.05	0.05	7736	1.6	0.03	0.03	4091	3.3	0.06	0.06	3645	4255-2.1	Time last key touched visit-34
4.2	-0.06	0.06	4025	0.6	-0.03	0.03	2025	4.9	-0.1	0.1	2000	5984-1.37	ECG, load visit-160
4.2	-0.06	0.06	4118	0.9	-0.03	0.03	2091	4.2	-0.09	0.09	2027	5984-1.27	ECG, load visit-149
4.2	0.06	0.06	4143	1.1	0.04	0.04	2111	3.4	0.08	0.08	2032	5983-1.19	ECG, heart rate visit-136
4.1	-0.07	0.07	3172	4.6	-0.1	0.1	1692	1	-0.04	0.04	1480	23249-2.0	Arm fat mass (left)
4.1	-0.08	0.08	2285	1.1	-0.07	0.07	656	2.9	-0.08	0.08	1629	5984-1.61	ECG, load visit-187
4.1	-0.06	0.06	4110	0.9	-0.03	0.03	2085	3.7	-0.08	0.08	2025	5984-1.30	ECG, load visit-153
4.1	0.03	0.03	18785	1.7	0.02	0.02	9956	3.1	0.04	0.04	8829	23110-0.0	Impedance of arm (left)
4.1	-0.06	0.06	3828	5.1	-0.1	0.1	2051	0.5	-0.02	0.02	1777	23286-2.0	Trunk tissue fat percentage
4.1	-0.1	0.1	1470	5.8	-0.17	0.17	809	0.4	-0.03	0.03	661	23206-2.0	Femur lower neck BMD (bone mineral density) (right)
4.1	-0.08	0.08	2200	0.6	-0.05	0.05	591	3.4	-0.09	0.09	1609	5984-1.65	ECG, load visit-191
4.1	0.04	0.04	9777	1.3	0.03	0.03	5284	3	0.05	0.05	4493	20149-0.8	Interval between previous point and current one in numeric path (trail #1). Uses data-coding 485 visit-24
4.1	0.07	0.07	3163	1.3	0.05	0.05	1630	2.5	0.08	0.08	1533	5983-0.18	ECG, heart rate visit-23
4.1	-0.04	0.04	12166	1.9	-0.03	0.03	6055	4.2	-0.05	0.05	6111	1090-0.0	Time spent driving. Uses data-coding 100329 comprises 3 Integer-valued members in a simple list.
4.1	-0.1	0.1	1464	4.4	-0.14	0.14	806	1.2	-0.07	0.07	658	23296-2.0	Femur upper neck BMD (bone mineral density) T-score (left)
4.1	0.07	0.07	3178	0.9	0.04	0.04	1637	3.5	0.09	0.09	1541	5983-0.8	ECG, heart rate visit-91
4.1	-0.05	0.05	7299	1	-0.03	0.03	3664	3.9	-0.06	0.06	3635	2664-2.0	Reason for reducing amount of alcohol drunk. Uses data-coding 100418 comprises 7 Integer-valued members in a simple list. visit-3
4.1	-0.06	0.06	4104	0.9	-0.03	0.03	2080	3.6	-0.08	0.08	2024	5984-1.31	ECG, load visit-154
4.1	0.04	0.04	9793	2.9	0.04	0.04	5294	1.2	0.03	0.03	4499	20149-0.6	Interval between previous point and current one in numeric path (trail #1). Uses data-coding 485 visit-22
4	-0.07	0.07	3512	0.8	-0.03	0.03	1590	3.3	-0.08	0.08	1922	5984-1.51	ECG, load visit-176
4	-0.06	0.06	4132	0.6	-0.03	0.03	2102	4.5	-0.09	0.09	2030	5984-1.24	ECG, load visit-146
4	-0.06	0.06	4302	0.8	-0.03	0.03	2212	4.8	-0.09	0.09	2090	1458-1.0	Cereal intake. Uses data-coding 100373 comprises 3 Integer-valued members in a simple list. visit-2
4	-0.06	0.06	4408	2.7	-0.07	0.07	2269	2.6	-0.06	0.06	2139	1835-1.0	Mother still alive. Uses data-coding 100349 comprises 4 Integer-valued members in a simple list. visit-2
4	-0.08	0.08	2168	0.2	-0.02	0.02	575	3.9	-0.1	0.1	1593	5984-1.68	ECG, load visit-194
4	-0.07	0.07	3421	0.9	-0.04	0.04	1781	3.1	-0.08	0.08	1640	6032-0.0	Maximum workload during fitness test
4	-0.08	0.08	2232	1.1	-0.07	0.07	615	2.7	-0.08	0.08	1617	5984-1.63	ECG, load visit-189
4	-0.07	0.07	3035	0.8	-0.04	0.04	1240	3.2	-0.08	0.08	1795	5984-1.53	ECG, load visit-178
4	0.1	0.1	1399	1.4	0.08	0.08	649	3.8	0.14	0.14	750	100590-4.0	Red wine intake. Uses data-coding 100006 comprises 7 Integer-valued members in a simple list. visit-5
4	-0.07	0.07	3421	1.4	-0.05	0.05	1781	2.3	-0.07	0.07	1640	5993-0.1	ECG, number of stages in a phase visit-2
4	0.03	0.03	18496	3.7	0.04	0.04	9775	1.2	0.02	0.02	8721	2010-0.0	Suffer from 'nerves'. Uses data-coding 100349 comprises 4 Integer-valued members in a simple list.
4	0.1	0.1	1365	1.4	0.11	0.11	332	2.6	0.09	0.09	1033	100710-4.0	Beer/cider intake. Uses data-coding 100006 comprises 7 Integer-valued members in a simple list. visit-5
3.9	-0.03	0.03	16430	2.5	-0.03	0.03	8693	1.7	-0.03	0.03	7737	4957-2.0	FI3 : word interpolation. Uses data-coding 100645 comprises 7 Integer-valued members in a simple list. visit-3
3.9	-0.03	0.03	18618	2.9	-0.03	0.03	9893	1.6	-0.02	0.02	8725	1797-0.0	Father still alive. Uses data-coding 100349 comprises 4 Integer-valued members in a simple list.
3.9	0.07	0.07	3267	2.1	0.06	0.06	1701	1.9	0.06	0.06	1566	5983-0.0	ECG, heart rate
3.9	0.03	0.03	17754	1.1	0.02	0.02	9406	3.2	0.04	0.04	8348	3-2.0	Verbal interview duration visit-3
3.9	-0.06	0.06	4006	0.6	-0.02	0.02	2009	5.1	-0.1	0.1	1997	5984-1.38	ECG, load visit-161
3.9	-0.03	0.03	14915	2.4	-0.03	0.03	7798	2.1	-0.03	0.03	7117	1807-2.0	Father's age at death. Uses data-coding 100291 comprises 2 Integer-valued members in a simple list. visit-3
3.9	0.07	0.07	3155	1.5	0.05	0.05	1623	2.3	0.07	0.07	1532	5983-0.21	ECG, heart rate visit-27
3.9	0.04	0.04	10167	2.9	0.04	0.04	5528	1.2	0.03	0.03	4639	20230-0.3	Duration to entering value visit-41
3.9	-0.08	0.08	2186	0.3	-0.03	0.03	581	3.6	-0.09	0.09	1605	5984-1.66	ECG, load visit-192
3.9	0.07	0.07	3262	1.6	0.05	0.05	1683	2.7	0.08	0.08	1579	5983-0.2	ECG, heart rate visit-25
3.9	0.07	0.07	3055	1.2	0.05	0.05	1559	2.5	0.08	0.08	1496	5983-0.40	ECG, heart rate visit-48
3.9	0.06	0.06	3477	2.3	0.06	0.06	1970	1.9	0.06	0.06	1507	20248-0.0	Total errors traversing alphanumeric path (trail #2)
3.9	-0.04	0.04	7433	3.8	-0.06	0.06	3948	1.1	-0.03	0.03	3485	102130-3.0	Dessert consumers. Uses data-coding 100010 comprises 2 Integer-valued members in a simple list. visit-4
3.9	0.04	0.04	9719	1.9	0.03	0.03	5259	1.8	0.04	0.04	4460	20149-0.18	Interval between previous point and current one in numeric path (trail #1). Uses data-coding 485 visit-10
3.9	0.07	0.07	3047	1.3	0.05	0.05	1556	2.4	0.07	0.07	1491	5983-0.41	ECG, heart rate visit-49
3.9	0.07	0.07	3063	1.2	0.05	0.05	1566	2.5	0.08	0.08	1497	5983-0.39	ECG, heart rate visit-46
3.9	0.03	0.03	16811	2.1	0.03	0.03	8879	1.8	0.03	0.03	7932	404-2.11	Duration to first press of snap-button in each round visit-28
3.8	0.07	0.07	3183	0.9	0.04	0.04	1642	3.1	0.09	0.09	1541	5983-0.6	ECG, heart rate visit-69
3.8	0.04	0.04	9765	1.3	0.03	0.03	5279	2.9	0.05	0.05	4486	20149-0.9	Interval between previous point and current one in numeric path (trail #1). Uses data-coding 485 visit-25
3.8	-0.03	0.03	18987	0.7	-0.01	0.01	10083	5.2	-0.05	0.05	8904	47-0.0	Hand grip strength (right)
3.8	-0.06	0.06	4457	1.8	-0.05	0.05	2297	1.8	-0.05	0.05	2160	6144-1.0	Never eat eggs, dairy, wheat, sugar. Uses data-coding 100385 comprises 6 Integer-valued members in a simple list. visit-5
3.8	0.06	0.06	4323	1.5	0.04	0.04	2228	2.9	0.07	0.07	2095	5983-1.0	ECG, heart rate visit-113
3.8	0.06	0.06	4139	1.1	0.04	0.04	2108	3	0.07	0.07	2031	5983-1.20	ECG, heart rate visit-138
3.8	-0.06	0.06	3939	0.4	-0.02	0.02	1953	5.3	-0.1	0.1	1986	5984-1.44	ECG, load visit-168
3.8	-0.06	0.06	4036	0.4	-0.02	0.02	2031	5.1	-0.1	0.1	2005	5984-1.36	ECG, load visit-159
3.8	0.04	0.04	7695	0.7	0.02	0.02	4068	3.9	0.06	0.06	3627	4256-2.4	Time elapsed visit-43
3.8	-0.04	0.04	8483	0	0	0	1	3.8	-0.04	0.04	8482	2405-2.0	Number of children fathered. Uses data-coding 100291 comprises 2 Integer-valued members in a simple list. visit-3
3.8	0.04	0.04	9722	2.6	0.04	0.04	5261	1.1	0.03	0.03	4461	20149-0.16	Interval between previous point and current one in numeric path (trail #1). Uses data-coding 485 visit-8
3.8	0.06	0.06	4474	1.1	0.04	0.04	2364	3.1	0.07	0.07	2110	30270-2.0	Mean sphered cell volume visit-3
3.8	0.07	0.07	2546	3.4	0.1	0.1	1361	2.1	0.08	0.08	1185	93-2.1	Systolic blood pressure, manual reading visit-6
3.8	0.05	0.05	6932	2.3	0.05	0.05	3629	1.5	0.04	0.04	3303	4290-0.0	Duration screen displayed
3.8	0.07	0.07	3075	1.3	0.05	0.05	1573	2.5	0.08	0.08	1502	5983-0.37	ECG, heart rate visit-44
3.8	0.04	0.04	10170	2.4	0.04	0.04	5530	1.3	0.03	0.03	4640	20230-0.0	Duration to entering value
3.7	0.07	0.07	2520	0.9	0.04	0.04	1269	3.4	0.1	0.1	1251	20008-1.1	Interpolated Year when non-cancer illness first diagnosed. Uses data-coding 13 comprises 3 Real-valued members in a simple list. visit-31
3.7	0.03	0.03	19036	1.2	0.02	0.02	10111	3.5	0.04	0.04	8925	135-0.0	Number of self-reported non-cancer illnesses
3.7	0.07	0.07	3167	2.2	0.07	0.07	1621	2	0.06	0.06	1546	30270-1.0	Mean sphered cell volume visit-2
3.7	0.04	0.04	7736	1.7	0.04	0.04	4091	2.4	0.05	0.05	3645	4254-2.1	Time first key touched visit-34
3.7	0.03	0.03	18660	3.3	0.04	0.04	9901	0.8	0.02	0.02	8759	404-0.5	Duration to first press of snap-button in each round visit-8
3.7	-0.06	0.06	4433	1.3	-0.04	0.04	2292	3.3	-0.08	0.08	2141	4957-1.0	FI3 : word interpolation. Uses data-coding 100645 comprises 7 Integer-valued members in a simple list. visit-2
3.7	-0.06	0.06	4447	1.9	-0.05	0.05	2294	2.4	-0.06	0.06	2153	6038-1.0	Number of trend entries visit-2
3.7	-0.06	0.06	4102	0.7	-0.03	0.03	2079	3.6	-0.08	0.08	2023	5984-1.32	ECG, load visit-155
3.7	-0.05	0.05	4755	3.7	-0.07	0.07	2533	1.1	-0.04	0.04	2222	22407-2.0	Visceral adipose tissue volume (VAT)
3.6	-0.07	0.07	2457	0.3	-0.03	0.03	785	2.8	-0.08	0.08	1672	5984-1.58	ECG, load visit-183
3.6	0.03	0.03	15177	1.5	0.02	0.02	7903	1.1	0.02	0.02	7274	2149-2.0	Lifetime number of sexual partners. Uses data-coding 100291 comprises 2 Integer-valued members in a simple list. visit-3
3.6	-0.08	0.08	2217	0.6	-0.05	0.05	603	2.9	-0.08	0.08	1614	5984-1.64	ECG, load visit-190
3.6	0.04	0.04	9752	2.3	0.04	0.04	5272	1.4	0.03	0.03	4480	20149-0.12	Interval between previous point and current one in numeric path (trail #1). Uses data-coding 485 visit-4
3.6	0.06	0.06	4165	1.1	0.04	0.04	2120	2.8	0.07	0.07	2045	5983-1.12	ECG, heart rate visit-129
3.6	0.07	0.07	3068	1.1	0.04	0.04	1569	2.6	0.08	0.08	1499	5983-0.38	ECG, heart rate visit-45
3.6	0.03	0.03	17988	0.9	0.02	0.02	9517	2.3	0.03	0.03	8471	30130-0.0	Monocyte count
3.6	-0.03	0.03	16961	2.1	-0.03	0.03	8897	1.6	-0.03	0.03	8064	1628-2.0	Alcohol intake versus 10 years previously. Uses data-coding 100417 comprises 5 Integer-valued members in a simple list. visit-3
3.6	0.06	0.06	4157	0.9	0.03	0.03	2113	3.2	0.07	0.07	2044	5983-1.14	ECG, heart rate visit-131
3.6	0.04	0.04	7695	0.7	0.02	0.02	4068	4.1	0.07	0.07	3627	4255-2.4	Time last key touched visit-43
3.6	0.06	0.06	4162	1	0.04	0.04	2118	3	0.07	0.07	2044	5983-1.13	ECG, heart rate visit-130
3.6	0.04	0.04	7736	1	0.03	0.03	4091	3.1	0.06	0.06	3645	4256-2.2	Time elapsed visit-41
3.6	-0.05	0.05	4465	1.8	-0.05	0.05	2302	2	-0.05	0.05	2163	1558-1.0	Alcohol intake frequency.. Uses data-coding 100402 comprises 7 Integer-valued members in a simple list. visit-2
3.6	-0.03	0.03	17472	0.2	0	0	9327	4.4	-0.05	0.05	8145	3063-0.1	Forced expiratory volume in 1-second (FEV1) visit-2
3.6	0.06	0.06	4136	1.1	0.04	0.04	2106	2.7	0.07	0.07	2030	5983-1.21	ECG, heart rate visit-139
3.6	-0.08	0.08	2326	0.6	-0.05	0.05	687	2.6	-0.08	0.08	1639	5984-1.60	ECG, load visit-186
3.6	0.17	0.17	436	2.2	0.23	0.23	137	1.6	0.13	0.13	299	2986-0.0	Started insulin within one year diagnosis of diabetes. Uses data-coding 100349 comprises 4 Integer-valued members in a simple list.
3.6	0.06	0.06	3154	1.3	0.05	0.05	1623	2	0.07	0.07	1531	5983-0.22	ECG, heart rate visit-28
3.5	0.04	0.04	9389	1.9	0.04	0.04	5053	0.9	0.02	0.02	4336	20155-0.15	Interval between previous point and current one in alphanumeric path (trail #2). Uses data-coding 485 visit-7
3.5	0.06	0.06	3130	1.1	0.04	0.04	1604	2.4	0.07	0.07	1526	5983-0.34	ECG, heart rate visit-41
3.5	-0.05	0.05	4465	0.4	-0.02	0.02	2302	4.1	-0.09	0.09	2163	20015-1.0	Sitting height visit-2
3.5	-0.06	0.06	4114	0.6	-0.02	0.02	2089	3.7	-0.08	0.08	2025	5984-1.29	ECG, load visit-151
3.5	0.06	0.06	3163	1.2	0.05	0.05	1631	2.1	0.07	0.07	1532	5983-0.17	ECG, heart rate visit-22
3.5	0.06	0.06	3139	1.3	0.05	0.05	1610	2.2	0.07	0.07	1529	5983-0.30	ECG, heart rate visit-37
3.5	-0.04	0.04	8750	0	0	0	1	3.7	-0.04	0.04	8749	2405-0.0	Number of children fathered. Uses data-coding 100291 comprises 2 Integer-valued members in a simple list.
3.5	0.06	0.06	3202	1.1	0.04	0.04	1652	2.8	0.08	0.08	1550	5983-0.3	ECG, heart rate visit-36
3.5	0.06	0.06	3250	0.5	0.03	0.03	1534	3.4	0.09	0.09	1716	1588-1.0	Average weekly beer plus cider intake. Uses data-coding 100291 comprises 2 Integer-valued members in a simple list. visit-2
3.5	-0.06	0.06	3828	5.1	-0.1	0.1	2051	0.3	-0.02	0.02	1777	23281-2.0	Total tissue fat percentage
3.5	-0.06	0.06	4131	0.5	-0.02	0.02	2101	3.8	-0.08	0.08	2030	5984-1.25	ECG, load visit-147
3.5	0.06	0.06	3169	0.9	0.04	0.04	1634	2.5	0.07	0.07	1535	5983-0.15	ECG, heart rate visit-20
3.5	-0.03	0.03	16473	3.2	-0.04	0.04	8707	1	-0.02	0.02	7766	20128-2.0	Number of fluid intelligence questions attempted within time limit visit-3
3.5	0.04	0.04	7327	3.1	0.04	0.04	7326	0	0	0	1	2804-2.0	Age when last used oral contraceptive pill. Uses data-coding 100595 comprises 3 Integer-valued members in a simple list. visit-3
3.5	-0.06	0.06	3958	0.3	-0.01	0.01	1970	4.9	-0.1	0.1	1988	5984-1.42	ECG, load visit-166
3.4	0.03	0.03	17988	0.6	-0.01	0.01	9517	6.5	0.06	0.06	8471	30140-0.0	Neutrophill count
3.4	0.03	0.03	17170	4.4	0.04	0.04	8971	0.5	0.01	0.01	8199	1050-0.0	Time spend outdoors in summer. Uses data-coding 100329 comprises 3 Integer-valued members in a simple list.
3.4	0.04	0.04	7736	1.1	0.03	0.03	4091	2.8	0.05	0.05	3645	4254-2.2	Time first key touched visit-41
3.4	0.06	0.06	3175	0.8	0.03	0.03	1636	2.9	0.08	0.08	1539	5983-0.10	ECG, heart rate visit-3
3.4	0.05	0.05	4258	2.1	0.06	0.06	2193	1.4	0.05	0.05	2065	30050-1.0	Mean corpuscular haemoglobin visit-2
3.4	-0.06	0.06	3055	1	-0.04	0.04	1598	3	-0.09	0.09	1457	100024-0.0	Calcium
3.4	0.06	0.06	3147	1.6	0.05	0.05	1617	1.8	0.06	0.06	1530	5983-0.24	ECG, heart rate visit-30
3.4	0.06	0.06	3087	1.1	0.04	0.04	1580	2.3	0.07	0.07	1507	5983-0.36	ECG, heart rate visit-43
3.4	-0.2	0.2	303	2.4	-0.22	0.22	168	1	-0.14	0.14	135	6205-2.0	Which eye(s) affected by strabismus (squint). Uses data-coding 100515 comprises 3 Integer-valued members in a simple list. visit-3
3.4	-0.06	0.06	4090	0.5	-0.02	0.02	2067	3.7	-0.08	0.08	2023	5984-1.34	ECG, load visit-157
3.4	0.05	0.05	4472	0.2	0.01	0.01	2364	5.2	0.1	0.1	2108	30140-2.0	Neutrophill count visit-3
3.4	0.05	0.05	4154	0.8	0.03	0.03	2115	3	0.07	0.07	2039	5983-1.16	ECG, heart rate visit-133
3.4	0.04	0.04	10128	2.4	0.04	0.04	5502	0.7	0.02	0.02	4626	20230-0.14	Duration to entering value visit-24
3.4	-0.06	0.06	3946	0.1	0	0	1959	6.1	-0.11	0.11	1987	5984-1.43	ECG, load visit-167
3.4	0.03	0.03	17692	0.9	0.02	0.02	9360	3.4	0.04	0.04	8332	30260-0.0	Mean reticulocyte volume
3.4	-0.03	0.03	17474	0.1	0	0	9328	5	-0.05	0.05	8146	3063-0.0	Forced expiratory volume in 1-second (FEV1)
3.4	0.03	0.03	18997	2.9	0.03	0.03	10090	1	0.02	0.02	8907	20023-0.0	Mean time to correctly identify matches
3.4	0.03	0.03	18142	0.9	0.02	0.02	9629	2.8	0.03	0.03	8513	670-2.0	Type of accommodation lived in. Uses data-coding 100286 comprises 7 Integer-valued members in a simple list. visit-3
3.4	0.04	0.04	7433	2.4	0.05	0.05	3948	1.8	0.04	0.04	3485	100580-3.0	Alcohol consumed. Uses data-coding 100010 comprises 2 Integer-valued members in a simple list. visit-4
3.4	0.06	0.06	3403	0	0	0	0	3.5	0.06	0.06	3403	6177-2.0	Medication for cholesterol, blood pressure or diabetes. Uses data-coding 100625 comprises 6 Integer-valued members in a simple list. visit-7
3.4	-0.03	0.03	17864	0.1	0	0	9453	7.5	-0.06	0.06	8411	50-2.0	Standing height visit-3
3.3	0.06	0.06	3182	0.9	0.04	0.04	1641	2.6	0.08	0.08	1541	5983-0.7	ECG, heart rate visit-80
3.3	-0.05	0.05	4136	0.6	-0.03	0.03	2104	3.4	-0.08	0.08	2032	5984-1.23	ECG, load visit-145
3.3	-0.05	0.05	4632	1	-0.03	0.03	2502	3.5	-0.08	0.08	2130	22403-2.0	Anterior thigh lean muscle volume (right)
3.3	0.05	0.05	4171	1.2	0.04	0.04	2126	2.3	0.06	0.06	2045	5983-1.10	ECG, heart rate visit-115
3.3	0.06	0.06	3042	1	0.04	0.04	1551	2.1	0.07	0.07	1491	5983-0.42	ECG, heart rate visit-50
3.3	0.05	0.05	4174	1.3	0.04	0.04	2128	2.2	0.06	0.06	2046	5983-1.9	ECG, heart rate visit-214
3.3	0.06	0.06	3685	2.1	0.06	0.06	2007	1.8	0.06	0.06	1678	22425-2.0	Cardiac index
3.3	-0.06	0.06	3828	1.1	-0.04	0.04	2051	3.2	-0.08	0.08	1777	23285-2.0	Trunk lean mass
3.3	0.06	0.06	3105	1.1	0.04	0.04	1589	2.2	0.07	0.07	1516	5983-0.35	ECG, heart rate visit-42
3.3	0.05	0.05	4124	1.1	0.04	0.04	2098	2.4	0.06	0.06	2026	5983-1.25	ECG, heart rate visit-143
3.3	0.06	0.06	3150	1.4	0.05	0.05	1619	1.8	0.06	0.06	1531	5983-0.23	ECG, heart rate visit-29
3.3	0.03	0.03	17144	2.3	0.03	0.03	9132	1.1	0.02	0.02	8012	4244-2.14	Mean signal-to-noise ratio (SNR), (right) visit-36
3.3	-0.04	0.04	6025	1.1	-0.03	0.03	3418	2.3	-0.06	0.06	2607	6160-2.1	Leisure/social activities. Uses data-coding 100328 comprises 7 Integer-valued members in a simple list. visit-12
3.3	0.03	0.03	19004	1.3	0.02	0.02	10091	2.2	0.03	0.03	8913	2178-0.0	Overall health rating. Uses data-coding 100508 comprises 6 Integer-valued members in a simple list.
3.3	0.06	0.06	3168	0.8	0.04	0.04	1634	2.4	0.07	0.07	1534	5983-0.16	ECG, heart rate visit-21
3.3	-0.05	0.05	4067	0.6	-0.02	0.02	2052	3.5	-0.08	0.08	2015	5984-1.35	ECG, load visit-158
3.3	0.03	0.03	16901	1.3	0.02	0.02	8928	2.7	0.03	0.03	7973	399-2.2	Number of incorrect matches in round visit-8
3.3	0.05	0.05	4170	1.1	0.04	0.04	2124	2.5	0.07	0.07	2046	5983-1.11	ECG, heart rate visit-126
3.2	0.07	0.07	2520	0.8	0.04	0.04	1269	2.7	0.09	0.09	1251	20009-1.1	Interpolated Age of participant when non-cancer illness first diagnosed. Uses data-coding 13 comprises 3 Real-valued members in a simple list. visit-31
3.2	0.05	0.05	4466	1.2	0.04	0.04	2303	2.3	0.06	0.06	2163	4288-1.0	Time to answer visit-2
3.2	-0.03	0.03	17754	2.1	-0.03	0.03	9406	2.3	-0.03	0.03	8348	136-2.0	Number of operations, self-reported visit-3
3.2	0.06	0.06	3140	0.8	0.04	0.04	1611	2.6	0.08	0.08	1529	5983-0.28	ECG, heart rate visit-34
3.2	0.03	0.03	16901	0.6	0.01	0.01	8928	3.5	0.04	0.04	7973	400-2.1	Time to complete round. Uses data-coding 402 visit-7
3.2	0.03	0.03	18014	0.4	-0.01	0.01	9529	5.6	0.05	0.05	8485	30000-0.0	White blood cell (leukocyte) count
3.2	0.09	0.09	1566	1.9	0.09	0.09	841	1.8	0.09	0.09	725	6149-1.0	Mouth/teeth dental problems. Uses data-coding 100538 comprises 8 Integer-valued members in a simple list. visit-7
3.2	0.06	0.06	3148	1.5	0.05	0.05	1617	1.7	0.06	0.06	1531	5983-0.25	ECG, heart rate visit-31
3.2	0.03	0.03	9736	1.3	0.03	0.03	5264	2.7	0.05	0.05	4472	20149-0.14	Interval between previous point and current one in numeric path (trail #1). Uses data-coding 485 visit-6
3.2	0.03	0.03	10163	1.4	0.03	0.03	5525	2.3	0.04	0.04	4638	20230-0.7	Duration to entering value visit-85
3.2	0.06	0.06	3135	1.1	0.04	0.04	1606	2.1	0.07	0.07	1529	5983-0.33	ECG, heart rate visit-40
3.2	0.06	0.06	3145	1.4	0.05	0.05	1616	1.8	0.06	0.06	1529	5983-0.26	ECG, heart rate visit-32
3.2	-0.05	0.05	4352	1.4	-0.04	0.04	2251	2	-0.06	0.06	2101	1249-1.0	Past tobacco smoking. Uses data-coding 100348 comprises 5 Integer-valued members in a simple list. visit-2
3.2	0.06	0.06	3139	1	0.04	0.04	1610	2.4	0.07	0.07	1529	5983-0.29	ECG, heart rate visit-35
3.2	-0.04	0.04	7195	1.5	-0.03	0.03	3797	1.9	-0.04	0.04	3398	100024-4.0	Calcium visit-5
3.2	-0.03	0.03	10917	1.3	-0.03	0.03	5520	2.8	-0.04	0.04	5397	1090-2.0	Time spent driving. Uses data-coding 100329 comprises 3 Integer-valued members in a simple list. visit-3
3.2	-0.07	0.07	2253	0.4	-0.03	0.03	631	2.5	-0.07	0.07	1622	5984-1.62	ECG, load visit-188
3.2	0.05	0.05	4466	0.6	0.02	0.02	2303	2.7	0.07	0.07	2163	400-1.1	Time to complete round. Uses data-coding 402 visit-4
3.2	0.06	0.06	3136	0.9	0.04	0.04	1607	2.2	0.07	0.07	1529	5983-0.32	ECG, heart rate visit-39
3.2	0.06	0.06	3143	0.9	0.04	0.04	1614	2.4	0.07	0.07	1529	5983-0.27	ECG, heart rate visit-33
3.2	-0.03	0.03	13734	1.8	-0.03	0.03	6766	1.8	-0.03	0.03	6968	1080-0.0	Time spent using computer. Uses data-coding 100329 comprises 3 Integer-valued members in a simple list.
3.1	0.05	0.05	4396	1.6	0.05	0.05	2265	1.1	0.04	0.04	2131	2188-1.0	Long-standing illness, disability or infirmity. Uses data-coding 100349 comprises 4 Integer-valued members in a simple list. visit-2
3.1	-0.07	0.07	2623	0.2	-0.01	0.01	920	2.7	-0.07	0.07	1703	5984-1.56	ECG, load visit-181
3.1	0.06	0.06	3031	0.8	0.04	0.04	1541	2.1	0.07	0.07	1490	5983-0.44	ECG, heart rate visit-52
3.1	0.05	0.05	4477	0.1	0.01	0.01	2366	4.7	0.09	0.09	2111	30000-2.0	White blood cell (leukocyte) count visit-3
3.1	0.06	0.06	3138	0.9	0.04	0.04	1609	2.3	0.07	0.07	1529	5983-0.31	ECG, heart rate visit-38
3.1	0.05	0.05	4475	1.1	0.04	0.04	2365	2.5	0.06	0.06	2110	30050-2.0	Mean corpuscular haemoglobin visit-3
3.1	-0.06	0.06	3055	1.6	-0.06	0.06	1598	1.7	-0.06	0.06	1457	100023-0.0	Starch
3.1	0.03	0.03	9831	2.6	0.04	0.04	5353	1.4	0.03	0.03	4478	3637-2.0	Frequency of other exercises in last 4 weeks. Uses data-coding 100317 comprises 8 Integer-valued members in a simple list. visit-3
3.1	0.03	0.03	9383	3.1	0.05	0.05	5051	0.6	0.02	0.02	4332	20155-0.16	Interval between previous point and current one in alphanumeric path (trail #2). Uses data-coding 485 visit-8
3.1	0.02	0.02	18662	1.6	0.02	0.02	9905	1.5	0.02	0.02	8757	404-0.7	Duration to first press of snap-button in each round visit-10
3.1	0.05	0.05	4136	0.8	0.03	0.03	2107	2.8	0.07	0.07	2029	5983-1.22	ECG, heart rate visit-140
3.1	0.03	0.03	10153	1.7	0.03	0.03	5519	1.6	0.03	0.03	4634	20230-0.10	Duration to entering value visit-3
3.1	0.06	0.06	3189	0.8	0.04	0.04	1644	2.6	0.08	0.08	1545	5983-0.5	ECG, heart rate visit-58
3.1	-0.02	0.02	18768	1.1	-0.02	0.02	9966	2.5	-0.03	0.03	8802	1835-0.0	Mother still alive. Uses data-coding 100349 comprises 4 Integer-valued members in a simple list.
3.1	-0.07	0.07	2385	0.3	-0.02	0.02	731	2.5	-0.07	0.07	1654	5984-1.59	ECG, load visit-184
3.1	-0.06	0.06	2868	0.4	-0.02	0.02	1114	2.3	-0.07	0.07	1754	5984-1.54	ECG, load visit-179
3.1	0.06	0.06	3191	0.6	0.03	0.03	1645	2.7	0.08	0.08	1546	5983-0.4	ECG, heart rate visit-47
3	-0.05	0.05	4098	0.7	-0.03	0.03	2075	2.7	-0.07	0.07	2023	5984-1.33	ECG, load visit-156
3	0.08	0.08	1938	2	0.08	0.08	1144	1.4	0.07	0.07	794	104260-3.0	Onion intake. Uses data-coding 100017 comprises 5 Integer-valued members in a simple list. visit-4
3	0.03	0.03	17145	2	0.03	0.03	9132	1.2	0.02	0.02	8013	4244-2.13	Mean signal-to-noise ratio (SNR), (right) visit-35
3	0.04	0.04	7736	0.5	0.01	0.01	4091	3.5	0.06	0.06	3645	4255-2.2	Time last key touched visit-41
3	-0.04	0.04	7195	0.4	-0.01	0.01	3797	2.8	-0.05	0.05	3398	100023-4.0	Starch visit-5
3	0.03	0.03	9819	2	0.04	0.04	5315	1	0.02	0.02	4504	20149-0.3	Interval between previous point and current one in numeric path (trail #1). Uses data-coding 485 visit-19
3	0.1	0.1	1154	0.9	0.06	0.06	632	2.5	0.13	0.13	522	5674-0.0	Severity of manic/irritable episodes. Uses data-coding 100500 comprises 4 Integer-valued members in a simple list.
3	-0.04	0.04	6853	3.9	-0.06	0.06	3647	0.7	-0.02	0.02	3206	100010-1.0	Portion size. Uses data-coding 100014 comprises 3 Integer-valued members in a simple list. visit-2
3	0.06	0.06	3038	0.9	0.04	0.04	1547	1.9	0.06	0.06	1491	5983-0.43	ECG, heart rate visit-51
3	0.06	0.06	3010	0.8	0.04	0.04	1523	1.8	0.06	0.06	1487	5983-0.47	ECG, heart rate visit-55
2.9	0.05	0.05	4126	0.8	0.03	0.03	2099	2.3	0.06	0.06	2027	5983-1.24	ECG, heart rate visit-142
2.9	0.02	0.02	17470	4.7	0.04	0.04	9221	0.1	0	0	8249	1498-0.0	Coffee intake. Uses data-coding 100373 comprises 3 Integer-valued members in a simple list.
2.9	0.06	0.06	3017	0.7	0.03	0.03	1529	2	0.07	0.07	1488	5983-0.46	ECG, heart rate visit-54
2.9	-0.02	0.02	18014	2.7	-0.03	0.03	9529	0.8	-0.02	0.02	8485	30110-0.0	Platelet distribution width
2.9	-0.03	0.03	8912	2.3	-0.04	0.04	4955	1.4	-0.03	0.03	3957	90092-0.0	Fraction acceleration &lt;= 1 milli-gravities
2.9	0.02	0.02	17146	1.7	0.02	0.02	9132	1.5	0.02	0.02	8014	4244-2.12	Mean signal-to-noise ratio (SNR), (right) visit-34
2.9	0.05	0.05	4435	1	0.03	0.03	2288	2	0.05	0.05	2147	102-1.0	Pulse rate, automated reading visit-3
2.9	-0.03	0.03	13714	2.7	-0.04	0.04	7387	0.6	-0.01	0.01	6327	6160-2.0	Leisure/social activities. Uses data-coding 100328 comprises 7 Integer-valued members in a simple list. visit-11
2.9	0.06	0.06	2533	2.2	0.07	0.07	1327	1.8	0.07	0.07	1206	94-2.0	Diastolic blood pressure, manual reading visit-5
2.9	-0.03	0.03	8600	0	0	0	1	2.9	-0.03	0.03	8599	2375-0.0	Relative age of first facial hair. Uses data-coding 100570 comprises 5 Integer-valued members in a simple list.
2.9	0.04	0.04	6875	2.2	0.05	0.05	3599	0.7	0.02	0.02	3276	404-2.1	Duration to first press of snap-button in each round visit-26
2.9	-0.03	0.03	12194	0.5	-0.01	0.01	6295	2.6	-0.04	0.04	5899	3062-2.2	Forced vital capacity (FVC) visit-9
2.9	0.03	0.03	9761	1.3	0.03	0.03	5276	1.9	0.04	0.04	4485	20149-0.10	Interval between previous point and current one in numeric path (trail #1). Uses data-coding 485 visit-2
2.9	0.03	0.03	9712	2.1	0.04	0.04	5256	0.8	0.02	0.02	4456	20149-0.19	Interval between previous point and current one in numeric path (trail #1). Uses data-coding 485 visit-11
2.9	0.04	0.04	7195	1.5	0.04	0.04	3797	1.4	0.04	0.04	3398	20082-4.0	Duration of questionnaire visit-5
2.8	0.05	0.05	4178	1	0.04	0.04	2132	2.2	0.06	0.06	2046	5983-1.8	ECG, heart rate visit-203
2.8	0.03	0.03	10447	2	0.03	0.03	5668	1.2	0.03	0.03	4779	3637-0.0	Frequency of other exercises in last 4 weeks. Uses data-coding 100317 comprises 8 Integer-valued members in a simple list.
2.8	0.03	0.03	10156	2.2	0.04	0.04	5521	1.1	0.03	0.03	4635	20230-0.9	Duration to entering value visit-107
2.8	0.03	0.03	14902	1.7	0.03	0.03	7685	1.8	0.03	0.03	7217	1508-2.0	Coffee type. Uses data-coding 100397 comprises 6 Integer-valued members in a simple list. visit-3
2.8	-0.03	0.03	14294	1.7	-0.03	0.03	7663	1.6	-0.03	0.03	6631	1737-0.0	Childhood sunburn occasions. Uses data-coding 100291 comprises 2 Integer-valued members in a simple list.
2.8	0.03	0.03	9710	1.5	0.03	0.03	5255	1.4	0.03	0.03	4455	20149-0.21	Interval between previous point and current one in numeric path (trail #1). Uses data-coding 485 visit-14
2.8	-0.06	0.06	3254	0.6	-0.03	0.03	1406	2.1	-0.06	0.06	1848	5984-1.52	ECG, load visit-177
2.8	0.03	0.03	10166	1.8	0.03	0.03	5527	1.1	0.03	0.03	4639	20230-0.4	Duration to entering value visit-52
2.8	0.13	0.13	624	1.4	0.12	0.12	276	1.6	0.12	0.12	348	4256-2.10	Time elapsed visit-35
2.8	-0.05	0.05	3381	1.6	-0.05	0.05	1801	1.7	-0.06	0.06	1580	5105-1.0	6mm strong meridian angle (left) visit-7
2.8	0.04	0.04	7433	2.3	0.04	0.04	3948	0.9	0.03	0.03	3485	102400-3.0	Savoury snack consumers. Uses data-coding 100010 comprises 2 Integer-valued members in a simple list. visit-4
2.8	0.02	0.02	17155	1.7	0.02	0.02	9136	1.3	0.02	0.02	8019	4244-2.10	Mean signal-to-noise ratio (SNR), (right) visit-32
2.8	0.04	0.04	7474	0.6	0.02	0.02	3949	3.4	0.06	0.06	3525	4255-2.5	Time last key touched visit-44
2.8	-0.02	0.02	19020	0.3	0.01	0.01	10102	7	-0.06	0.06	8918	50-0.0	Standing height
2.8	-0.03	0.03	15266	2.9	-0.04	0.04	7753	0.6	-0.01	0.01	7513	1080-2.0	Time spent using computer. Uses data-coding 100329 comprises 3 Integer-valued members in a simple list. visit-3
2.8	-0.04	0.04	5997	1.5	-0.04	0.04	3250	2.1	-0.05	0.05	2747	20002-2.2	Non-cancer illness code, self-reported. Uses data-coding 6 comprises 474 Integer-valued members in a hierarchical tree. visit-71
2.8	0.03	0.03	9706	1.2	0.03	0.03	5253	1.9	0.04	0.04	4453	20149-0.22	Interval between previous point and current one in numeric path (trail #1). Uses data-coding 485 visit-15
2.8	-0.04	0.04	6453	4.1	-0.07	0.07	3141	0.6	-0.02	0.02	3312	2664-0.0	Reason for reducing amount of alcohol drunk. Uses data-coding 100418 comprises 7 Integer-valued members in a simple list.
2.8	0.04	0.04	6758	1.1	0.03	0.03	3541	2.1	0.05	0.05	3217	4244-0.15	Mean signal-to-noise ratio (SNR), (right) visit-7
2.8	0.02	0.02	18060	2.6	0.03	0.03	9570	0.7	0.01	0.01	8490	864-2.0	Number of days/week walked 10+ minutes. Uses data-coding 100307 comprises 3 Integer-valued members in a simple list. visit-3
2.8	0.03	0.03	9334	1.1	0.02	0.02	5021	1.5	0.03	0.03	4313	20155-0.20	Interval between previous point and current one in alphanumeric path (trail #2). Uses data-coding 485 visit-13
2.8	0.03	0.03	9344	0.5	0.01	0.01	5027	2.4	0.04	0.04	4317	20155-0.19	Interval between previous point and current one in alphanumeric path (trail #2). Uses data-coding 485 visit-11
2.8	0.03	0.03	9830	1.6	0.03	0.03	5318	1	0.02	0.02	4512	20149-0.2	Interval between previous point and current one in numeric path (trail #1). Uses data-coding 485 visit-12
2.8	0.02	0.02	17678	2.6	0.03	0.03	9397	1	0.02	0.02	8281	4277-2.0	Volume level set by participant (right). Uses data-coding 15 comprises 5 Integer-valued members in a simple list. visit-3
2.8	-0.02	0.02	17102	2.8	-0.03	0.03	9046	0.9	-0.02	0.02	8056	4119-2.0	Ankle spacing width (right) visit-3
2.8	-0.04	0.04	6853	1.4	-0.03	0.03	3647	1.4	-0.04	0.04	3206	100023-1.0	Starch visit-2
2.8	0.04	0.04	6065	1.2	0.03	0.03	3325	1.4	0.04	0.04	2740	6149-2.0	Mouth/teeth dental problems. Uses data-coding 100538 comprises 8 Integer-valued members in a simple list. visit-13
2.8	0.05	0.05	4120	0.7	0.03	0.03	2095	2.4	0.06	0.06	2025	5983-1.26	ECG, heart rate visit-144
2.8	0.05	0.05	4156	0.4	0.02	0.02	2115	2.9	0.07	0.07	2041	5983-1.15	ECG, heart rate visit-132
2.7	0.06	0.06	3023	0.6	0.03	0.03	1535	2.1	0.07	0.07	1488	5983-0.45	ECG, heart rate visit-53
2.7	0.03	0.03	9799	1.2	0.03	0.03	5298	1.8	0.04	0.04	4501	20149-0.5	Interval between previous point and current one in numeric path (trail #1). Uses data-coding 485 visit-21
2.7	0.4	0.4	57	2.1	0.45	0.45	33	0.7	0.26	0.26	24	5156-1.3	3mm asymmetry index (left) visit-10
2.7	-0.04	0.04	7695	2.2	-0.04	0.04	4068	1.4	-0.03	0.03	3627	4259-2.4	Digits entered correctly. Uses data-coding 29 comprises 3 Integer-valued members in a simple list. visit-43
2.7	-0.04	0.04	7195	0.2	-0.01	0.01	3797	3.6	-0.06	0.06	3398	100008-4.0	Total sugars visit-5
2.7	-0.07	0.07	1977	0.3	-0.02	0.02	696	2.6	-0.08	0.08	1281	5984-0.64	ECG, load visit-76
2.7	0.03	0.03	14908	3	0.04	0.04	7738	0.4	0.01	0.01	7170	894-0.0	Duration of moderate activity. Uses data-coding 100291 comprises 2 Integer-valued members in a simple list.
2.7	0.05	0.05	4131	0.7	0.03	0.03	2103	2.4	0.06	0.06	2028	5983-1.23	ECG, heart rate visit-141
2.7	0.24	0.24	162	1.1	0.22	0.22	65	1.6	0.22	0.22	97	103180-3.0	Battered fish intake. Uses data-coding 100004 comprises 5 Integer-valued members in a simple list. visit-4
2.7	0.04	0.04	6911	1.8	0.04	0.04	3663	1.5	0.04	0.04	3248	6143-2.0	Transport type for commuting to job workplace. Uses data-coding 100299 comprises 6 Integer-valued members in a simple list. visit-9
2.7	0.05	0.05	4113	0.9	0.03	0.03	2089	2.1	0.06	0.06	2024	5983-1.27	ECG, heart rate visit-145
2.7	0.02	0.02	16694	2	0.03	0.03	8778	0.9	0.02	0.02	7916	1279-2.0	Exposure to tobacco smoke outside home. Uses data-coding 100291 comprises 2 Integer-valued members in a simple list. visit-3
2.7	0.03	0.03	10166	1.9	0.03	0.03	5527	1	0.02	0.02	4639	20230-0.6	Duration to entering value visit-74
2.7	0.05	0.05	4477	0.8	0.03	0.03	2366	2.3	0.06	0.06	2111	30090-2.0	Platelet crit visit-3
2.7	0.02	0.02	19000	1	0.02	0.02	10093	2.5	0.03	0.03	8907	1329-0.0	Oily fish intake. Uses data-coding 100377 comprises 8 Integer-valued members in a simple list.
2.7	0.05	0.05	4466	0.8	0.03	0.03	2303	2.5	0.06	0.06	2163	4291-1.0	Number of attempts visit-2
2.7	-0.04	0.04	6853	1.6	-0.04	0.04	3647	1.4	-0.04	0.04	3206	102130-1.0	Dessert consumers. Uses data-coding 100010 comprises 2 Integer-valued members in a simple list. visit-2
2.7	0.05	0.05	4434	1.5	0.04	0.04	2285	1.6	0.05	0.05	2149	5983-1.1	ECG, heart rate visit-114
2.7	0.03	0.03	9790	0.6	0.02	0.02	5295	2.4	0.04	0.04	4495	20149-0.7	Interval between previous point and current one in numeric path (trail #1). Uses data-coding 485 visit-23
2.7	0.05	0.05	4208	1.6	0.05	0.05	2153	1.4	0.05	0.05	2055	5983-1.4	ECG, heart rate visit-159
2.7	0.05	0.05	4466	0.7	0.03	0.03	2303	2.7	0.07	0.07	2163	630-1.0	Touchscreen duration visit-2
2.7	0.04	0.04	6758	1	0.03	0.03	3541	2.1	0.05	0.05	3217	4244-0.14	Mean signal-to-noise ratio (SNR), (right) visit-6
2.7	-0.02	0.02	16213	0	0	0	8653	3.9	-0.04	0.04	7560	3062-2.1	Forced vital capacity (FVC) visit-8
2.6	0.05	0.05	3421	1.3	0.05	0.05	1781	1.5	0.05	0.05	1640	6033-0.0	Maximum heart rate during fitness test
2.6	-0.05	0.05	4141	0.4	-0.02	0.02	2107	2.9	-0.07	0.07	2034	5984-1.21	ECG, load visit-143
2.6	-0.02	0.02	17627	2.2	-0.03	0.03	9382	0.5	-0.01	0.01	8245	2110-2.0	Able to confide. Uses data-coding 100501 comprises 8 Integer-valued members in a simple list. visit-3
2.6	0.02	0.02	18795	1.3	0.02	0.02	9952	1.8	0.03	0.03	8843	2473-0.0	Other serious medical condition/disability diagnosed by doctor. Uses data-coding 100603 comprises 4 Integer-valued members in a simple list.
2.6	0.05	0.05	4109	0.9	0.03	0.03	2087	1.8	0.05	0.05	2022	5983-1.29	ECG, heart rate visit-147
2.6	-0.03	0.03	9512	2	-0.03	0.03	9511	0	0	0	1	2774-2.0	Ever had stillbirth, spontaneous miscarriage or termination. Uses data-coding 100349 comprises 4 Integer-valued members in a simple list. visit-3
2.6	0.03	0.03	13089	2.9	0.04	0.04	7216	0.6	0.01	0.01	5873	20110-0.0	Illnesses of mother. Uses data-coding 1010 comprises 18 Integer-valued members in a simple list.
2.6	-0.05	0.05	4447	2.3	-0.06	0.06	2294	1.1	-0.04	0.04	2153	6039-1.0	Duration of fitness test visit-2
2.6	-0.02	0.02	17700	3.7	-0.04	0.04	9429	0.2	-0.01	0.01	8271	1488-2.0	Tea intake. Uses data-coding 100373 comprises 3 Integer-valued members in a simple list. visit-3
2.6	0.02	0.02	17707	2.5	0.03	0.03	9382	0.8	0.02	0.02	8325	1980-2.0	Worrier / anxious feelings. Uses data-coding 100349 comprises 4 Integer-valued members in a simple list. visit-3
2.6	0.02	0.02	18652	2.3	0.03	0.03	9908	0.5	0.01	0.01	8744	1980-0.0	Worrier / anxious feelings. Uses data-coding 100349 comprises 4 Integer-valued members in a simple list.
2.6	-0.05	0.05	4140	0.4	-0.02	0.02	2107	2.8	-0.07	0.07	2033	5984-1.22	ECG, load visit-144
2.6	-0.05	0.05	3055	1.7	-0.06	0.06	1598	1.1	-0.04	0.04	1457	102130-0.0	Dessert consumers. Uses data-coding 100010 comprises 2 Integer-valued members in a simple list.
2.6	-0.13	0.13	532	1.4	-0.13	0.13	264	1.2	-0.12	0.12	268	6148-1.0	Eye problems/disorders. Uses data-coding 100523 comprises 9 Integer-valued members in a simple list. visit-6
2.6	0.11	0.11	771	0	0	0	0	2.3	0.1	0.1	771	6177-1.0	Medication for cholesterol, blood pressure or diabetes. Uses data-coding 100625 comprises 6 Integer-valued members in a simple list. visit-4
2.6	0.05	0.05	4254	0.9	0.03	0.03	2189	1.8	0.05	0.05	2065	30130-1.0	Monocyte count visit-2
2.5	-0.07	0.07	1853	2.2	-0.09	0.09	1001	0.7	-0.04	0.04	852	3085-0.0	Heel Broadband ultrasound attenuation (BUA), manual entry
2.5	-0.05	0.05	3055	1.3	-0.05	0.05	1598	1.6	-0.06	0.06	1457	100005-0.0	Carbohydrate
2.5	-0.04	0.04	7195	0.7	-0.02	0.02	3797	2.3	-0.05	0.05	3398	100760-4.0	Breakfast cereal consumed. Uses data-coding 100010 comprises 2 Integer-valued members in a simple list. visit-5
2.5	-0.03	0.03	7694	1.8	-0.04	0.04	4087	1	-0.03	0.03	3607	20002-0.1	Non-cancer illness code, self-reported. Uses data-coding 6 comprises 474 Integer-valued members in a hierarchical tree. visit-2
2.5	0.02	0.02	14649	0.8	0.02	0.02	7954	1.8	0.03	0.03	6695	971-2.0	Frequency of walking for pleasure in last 4 weeks. Uses data-coding 100317 comprises 8 Integer-valued members in a simple list. visit-3
2.5	-0.07	0.07	1949	0.3	-0.03	0.03	680	2.5	-0.08	0.08	1269	5984-0.67	ECG, load visit-79
2.5	0.04	0.04	4477	0.6	0.02	0.02	2366	2.4	0.06	0.06	2111	30080-2.0	Platelet count visit-3
2.5	0.03	0.03	7474	0.4	0.01	0.01	3949	3.1	0.06	0.06	3525	4256-2.5	Time elapsed visit-44
2.5	0.02	0.02	15126	3.6	0.04	0.04	7703	0.2	0.01	0.01	7423	1060-2.0	Time spent outdoors in winter. Uses data-coding 100329 comprises 3 Integer-valued members in a simple list. visit-3
2.5	0.4	0.4	52	1.3	0.37	0.37	29	1.6	0.47	0.47	23	5156-1.4	3mm asymmetry index (left) visit-11
2.5	0.02	0.02	17767	2.4	0.03	0.03	9402	0.5	0.01	0.01	8365	1990-2.0	Tense / 'highly strung'. Uses data-coding 100349 comprises 4 Integer-valued members in a simple list. visit-3
2.5	-0.03	0.03	13291	2	-0.03	0.03	7045	1	-0.02	0.02	6246	398-2.3	Number of correct matches in round visit-9
2.5	0.04	0.04	4453	1.7	0.05	0.05	2297	1.5	0.05	0.05	2156	4537-1.0	Work/job satisfaction. Uses data-coding 100479 comprises 9 Integer-valued members in a simple list. visit-2
2.5	0.03	0.03	9403	1.3	0.03	0.03	5061	0.7	0.02	0.02	4342	20155-0.13	Interval between previous point and current one in alphanumeric path (trail #2). Uses data-coding 485 visit-5
2.5	0.38	0.38	57	1.7	0.4	0.4	33	0.6	0.25	0.25	24	5149-1.3	3mm regularity index for irregular astigmatism level (left). Uses data-coding 33 comprises 3 Integer-valued members in a simple list. visit-10
2.5	0.02	0.02	17151	1.6	0.02	0.02	9134	1.1	0.02	0.02	8017	4244-2.11	Mean signal-to-noise ratio (SNR), (right) visit-33
2.5	-0.07	0.07	1958	0.1	-0.01	0.01	684	2.5	-0.08	0.08	1274	5984-0.66	ECG, load visit-78
2.5	0.03	0.03	10609	2.4	0.04	0.04	5704	0.7	0.02	0.02	4905	41092-0.0	Episodes containing &quot;Current PCT responsible for patient&quot; data
2.5	-0.05	0.05	3815	2.6	-0.07	0.07	2045	0.2	-0.01	0.01	1770	23202-2.0	L1-L4 average width
2.5	0.03	0.03	9405	0.9	0.02	0.02	5063	1.5	0.03	0.03	4342	20155-0.12	Interval between previous point and current one in alphanumeric path (trail #2). Uses data-coding 485 visit-4
2.5	0.04	0.04	4227	1	0.04	0.04	2162	1.9	0.05	0.05	2065	5983-1.3	ECG, heart rate visit-148
2.5	0.08	0.08	1251	1.2	0.06	0.06	879	1.9	0.13	0.13	372	20086-2.0	Type of special diet followed. Uses data-coding 76 comprises 6 Integer-valued members in a simple list. visit-13
2.4	-0.02	0.02	17890	1.1	-0.02	0.02	9497	1.9	-0.03	0.03	8393	1835-2.0	Mother still alive. Uses data-coding 100349 comprises 4 Integer-valued members in a simple list. visit-3
2.4	-0.04	0.04	4466	0.7	-0.03	0.03	2303	2.2	-0.06	0.06	2163	4292-1.0	PM: initial answer. Uses data-coding 16 comprises 5 Integer-valued members in a simple list. visit-2
2.4	-0.06	0.06	2383	1.3	-0.06	0.06	1033	1.2	-0.05	0.05	1350	5984-0.54	ECG, load visit-65
2.4	0.02	0.02	18717	1.2	0.02	0.02	9932	1.6	0.02	0.02	8785	399-0.2	Number of incorrect matches in round visit-2
2.4	-0.03	0.03	6857	1.9	-0.04	0.04	3597	0.7	-0.02	0.02	3260	4957-0.0	FI3 : word interpolation. Uses data-coding 100645 comprises 7 Integer-valued members in a simple list.
2.4	-0.06	0.06	2545	0.2	-0.01	0.01	854	2	-0.06	0.06	1691	5984-1.57	ECG, load visit-182
2.4	0.03	0.03	7195	1.1	0.03	0.03	3797	1.6	0.04	0.04	3398	100001-4.0	Food weight visit-5
2.4	0.03	0.03	9439	2.3	0.04	0.04	5087	0.1	0	0	4352	20155-0.5	Interval between previous point and current one in alphanumeric path (trail #2). Uses data-coding 485 visit-21
2.4	0.03	0.03	6988	2.3	0.05	0.05	3701	0.5	0.02	0.02	3287	404-2.4	Duration to first press of snap-button in each round visit-31
2.4	0.09	0.09	1033	0.4	0.04	0.04	441	2.6	0.12	0.12	592	2897-1.0	Age stopped smoking. Uses data-coding 100291 comprises 2 Integer-valued members in a simple list. visit-2
2.4	-0.05	0.05	2733	0.1	-0.01	0.01	1007	2.1	-0.06	0.06	1726	5984-1.55	ECG, load visit-180
2.4	-0.02	0.02	18607	0.6	-0.01	0.01	9887	2.7	-0.03	0.03	8720	699-0.0	Length of time at current address. Uses data-coding 100290 comprises 3 Integer-valued members in a simple list.
2.4	-0.04	0.04	4477	1.6	-0.05	0.05	2366	1	-0.04	0.04	2111	30030-2.0	Haematocrit percentage visit-3
2.4	0.04	0.04	4112	0.7	0.03	0.03	2089	1.9	0.06	0.06	2023	5983-1.28	ECG, heart rate visit-146
2.4	0.03	0.03	7724	0.5	0.02	0.02	4082	2.1	0.04	0.04	3642	4255-2.3	Time last key touched visit-42
2.4	0.02	0.02	17875	0.8	0.01	0.01	9481	1.6	0.02	0.02	8394	2060-2.0	Frequency of unenthusiasm / disinterest in last 2 weeks. Uses data-coding 100484 comprises 6 Integer-valued members in a simple list. visit-3
2.4	-0.04	0.04	4143	0.4	-0.02	0.02	2109	2.8	-0.07	0.07	2034	5984-1.20	ECG, load visit-142
2.4	-0.02	0.02	18940	0.4	-0.01	0.01	10052	4.4	-0.04	0.04	8888	1110-0.0	Length of mobile phone use. Uses data-coding 100335 comprises 7 Integer-valued members in a simple list.
2.4	-0.02	0.02	17832	0.4	-0.01	0.01	9435	2.8	-0.03	0.03	8397	47-2.0	Hand grip strength (right) visit-3
2.4	0.03	0.03	9705	1	0.02	0.02	5252	1.4	0.03	0.03	4453	20149-0.23	Interval between previous point and current one in numeric path (trail #1). Uses data-coding 485 visit-16
2.3	0.03	0.03	6853	1.9	0.04	0.04	3647	1	0.03	0.03	3206	102930-1.0	Egg consumers. Uses data-coding 100010 comprises 2 Integer-valued members in a simple list. visit-2
2.3	0.03	0.03	12013	2.4	0.03	0.03	6709	0.7	0.02	0.02	5304	41250-0.0	Methods of discharge from hospital (recoded). Uses data-coding 268 comprises 19 Integer-valued members in a hierarchical tree.
2.3	-0.05	0.05	3828	1.2	-0.04	0.04	2051	1.9	-0.06	0.06	1777	23246-2.0	Android lean mass
2.3	0.06	0.06	2533	2	0.07	0.07	1327	1.8	0.07	0.07	1206	93-2.0	Systolic blood pressure, manual reading visit-5
2.3	0.03	0.03	6761	0.8	0.02	0.02	3542	1.9	0.04	0.04	3219	4244-0.13	Mean signal-to-noise ratio (SNR), (right) visit-5
2.3	0.04	0.04	4099	0.6	0.02	0.02	2079	2.1	0.06	0.06	2020	5983-1.32	ECG, heart rate visit-151
2.3	0.04	0.04	4447	1.2	0.04	0.04	2294	2.1	0.06	0.06	2153	6034-1.0	Target heart rate achieved. Uses data-coding 12 comprises 2 Integer-valued members in a simple list. visit-2
2.3	0.03	0.03	6932	1.7	0.04	0.04	3629	1	0.03	0.03	3303	4291-0.0	Number of attempts
2.3	0.02	0.02	18128	1.2	0.02	0.02	9617	1	0.02	0.02	8511	4548-2.0	Health satisfaction. Uses data-coding 100478 comprises 8 Integer-valued members in a simple list. visit-3
2.3	-0.02	0.02	17901	1.7	-0.02	0.02	9501	0.8	-0.02	0.02	8400	1873-2.0	Number of full brothers. Uses data-coding 100291 comprises 2 Integer-valued members in a simple list. visit-3
2.3	-0.04	0.04	4477	1.4	-0.04	0.04	2366	1	-0.04	0.04	2111	30020-2.0	Haemoglobin concentration visit-3
2.3	-0.03	0.03	6932	1.7	-0.04	0.04	3629	1	-0.03	0.03	3303	4292-0.0	PM: initial answer. Uses data-coding 16 comprises 5 Integer-valued members in a simple list.
2.3	-0.03	0.03	12298	0.1	0	0	6269	3.5	-0.05	0.05	6029	3063-0.2	Forced expiratory volume in 1-second (FEV1) visit-3
2.3	-0.06	0.06	1853	1.7	-0.07	0.07	1001	0.7	-0.04	0.04	852	3083-0.0	Heel quantitative ultrasound index (QUI), manual entry
2.3	0.03	0.03	9690	1.6	0.03	0.03	5117	1.2	0.03	0.03	4573	20009-2.1	Interpolated Age of participant when non-cancer illness first diagnosed. Uses data-coding 13 comprises 3 Real-valued members in a simple list. visit-60
2.3	-0.15	0.15	362	0.1	0.01	0.01	192	4.3	-0.31	0.31	170	3466-2.0	Time from waking to first cigarette. Uses data-coding 100356 comprises 7 Integer-valued members in a simple list. visit-3
2.3	0.04	0.04	4107	0.6	0.03	0.03	2084	1.8	0.05	0.05	2023	5983-1.30	ECG, heart rate visit-149
2.3	0.03	0.03	9414	1.1	0.02	0.02	5070	0.9	0.02	0.02	4344	20155-0.10	Interval between previous point and current one in alphanumeric path (trail #2). Uses data-coding 485 visit-2
2.3	-0.04	0.04	4447	1.6	-0.05	0.05	2294	1.4	-0.04	0.04	2153	5993-1.2	ECG, number of stages in a phase visit-6
2.3	0.03	0.03	7474	1	0.03	0.03	3949	1.4	0.04	0.04	3525	4254-2.5	Time first key touched visit-44
2.3	-0.04	0.04	4463	0.8	-0.03	0.03	2300	1.9	-0.05	0.05	2163	709-1.0	Number in household. Uses data-coding 100291 comprises 2 Integer-valued members in a simple list. visit-2
2.3	0.08	0.08	1254	1	0.06	0.06	677	1.6	0.1	0.1	577	93-0.1	Systolic blood pressure, manual reading visit-2
2.3	0.02	0.02	16665	1.7	0.02	0.02	8650	0.4	0.01	0.01	8015	874-0.0	Duration of walks. Uses data-coding 100291 comprises 2 Integer-valued members in a simple list.
2.3	-0.06	0.06	1853	1.8	-0.08	0.08	1001	0.7	-0.04	0.04	852	3084-0.0	Heel bone mineral density (BMD), manual entry
2.3	-0.03	0.03	9809	0.7	-0.02	0.02	5104	2.2	-0.04	0.04	4705	1618-0.0	Alcohol usually taken with meals. Uses data-coding 100416 comprises 5 Integer-valued members in a simple list.
2.3	-0.06	0.06	1943	0.3	-0.03	0.03	677	2.1	-0.08	0.08	1266	5984-0.68	ECG, load visit-80
2.2	0.04	0.04	4466	1.6	0.05	0.05	2303	0.6	0.03	0.03	2163	399-1.2	Number of incorrect matches in round visit-5
2.2	0.26	0.26	112	0.5	-0.22	0.22	25	2.8	0.33	0.33	87	20100-1.0	Thickness of butter/margarine spread on large baps. Uses data-coding 83 comprises 3 Integer-valued members in a simple list. visit-3
2.2	0.04	0.04	4464	1.4	0.04	0.04	2301	0.9	0.03	0.03	2163	2178-1.0	Overall health rating. Uses data-coding 100508 comprises 6 Integer-valued members in a simple list. visit-2
2.2	0.07	0.07	1398	1.2	0.07	0.07	633	1.2	0.07	0.07	765	100590-1.0	Red wine intake. Uses data-coding 100006 comprises 7 Integer-valued members in a simple list. visit-2
2.2	0.02	0.02	18076	0.5	0.01	0.01	9588	2.4	0.03	0.03	8488	6142-2.0	Current employment status. Uses data-coding 100295 comprises 9 Integer-valued members in a simple list. visit-15
2.2	0.05	0.05	3418	0.6	0.03	0.03	1752	1.6	0.05	0.05	1666	5160-1.2	3mm regularity index (right) visit-9
2.2	-0.04	0.04	6146	0.3	-0.01	0.01	3604	3.1	-0.07	0.07	2542	41246-0.1	Treatment speciality of consultant (recoded). Uses data-coding 269 comprises 165 Integer-valued members in a simple list. visit-2
2.2	-0.04	0.04	4150	0.4	-0.02	0.02	2115	2.8	-0.07	0.07	2035	5984-1.18	ECG, load visit-139
2.2	-0.03	0.03	8307	0	0	0	1	2.3	-0.03	0.03	8306	2385-0.0	Relative age voice broke. Uses data-coding 100570 comprises 5 Integer-valued members in a simple list.
2.2	0.03	0.03	10747	2	0.03	0.03	5772	0.8	0.02	0.02	4975	41106-0.0	Episodes containing &quot;Operation status&quot; data
2.2	0.03	0.03	6853	0.9	0.03	0.03	3647	1.5	0.04	0.04	3206	20082-1.0	Duration of questionnaire visit-2
2.2	-0.06	0.06	2213	0.4	-0.03	0.03	890	1.8	-0.07	0.07	1323	5984-0.56	ECG, load visit-67
2.2	0.03	0.03	9351	0.6	0.02	0.02	5032	2.2	0.04	0.04	4319	20155-0.18	Interval between previous point and current one in alphanumeric path (trail #2). Uses data-coding 485 visit-10
2.2	0.04	0.04	4456	0.6	0.02	0.02	2300	1.7	0.05	0.05	2156	6162-1.0	Types of transport used (excluding work). Uses data-coding 100299 comprises 6 Integer-valued members in a simple list. visit-5
2.2	0.03	0.03	6932	0.9	0.03	0.03	3629	1.5	0.04	0.04	3303	4288-0.0	Time to answer
2.2	0.02	0.02	18717	1.5	0.02	0.02	9932	0.8	0.01	0.01	8785	399-0.1	Number of incorrect matches in round
2.2	0.11	0.11	623	1.4	0.12	0.12	276	0.9	0.08	0.08	347	4255-2.10	Time last key touched visit-35
2.2	0.04	0.04	4454	2.1	0.06	0.06	2295	0.8	0.03	0.03	2159	404-1.7	Duration to first press of snap-button in each round visit-22
2.2	0.04	0.04	4132	0	0	0	1829	2.2	0.06	0.06	2303	2877-2.0	Type of tobacco previously smoked. Uses data-coding 100351 comprises 5 Integer-valued members in a simple list. visit-3
2.2	0.04	0.04	4063	0.5	0.02	0.02	2050	2.1	0.06	0.06	2013	5983-1.35	ECG, heart rate visit-154
2.2	-0.03	0.03	11086	1.7	-0.03	0.03	5997	0.9	-0.02	0.02	5089	22501-0.0	Year ended full time education. Uses data-coding 100306 comprises 3 Integer-valued members in a simple list.
2.2	0.04	0.04	4258	0.4	0.02	0.02	2193	1.9	0.05	0.05	2065	30000-1.0	White blood cell (leukocyte) count visit-2
2.2	-0.04	0.04	4449	1.2	-0.04	0.04	2295	1.2	-0.04	0.04	2154	23105-1.0	Basal metabolic rate visit-2
2.2	0.08	0.08	1058	1	0.07	0.07	668	1.1	0.09	0.09	390	100670-4.0	White wine intake. Uses data-coding 100006 comprises 7 Integer-valued members in a simple list. visit-5
2.2	-0.04	0.04	4125	0.9	-0.03	0.03	2062	1.6	-0.05	0.05	2063	738-1.0	Average total household income before tax. Uses data-coding 100294 comprises 7 Integer-valued members in a simple list. visit-2
2.2	-0.22	0.22	155	0.8	-0.18	0.18	64	1.4	-0.22	0.22	91	20189-0.0	FI13 : subset inclusion logic. Uses data-coding 5013
2.2	0.03	0.03	9813	0.8	0.02	0.02	5316	1.7	0.03	0.03	4497	20230-0.20	Duration to entering value visit-31
2.2	-0.04	0.04	4442	0.9	-0.03	0.03	2284	1.1	-0.04	0.04	2158	47-1.0	Hand grip strength (right) visit-2
2.2	0.02	0.02	14967	2.5	0.03	0.03	7728	0.6	0.01	0.01	7239	1508-0.0	Coffee type. Uses data-coding 100397 comprises 6 Integer-valued members in a simple list.
2.2	-0.04	0.04	4449	1.1	-0.04	0.04	2295	1.3	-0.04	0.04	2154	23126-1.0	Arm predicted mass (left) visit-2
2.2	0.04	0.04	4128	2.9	0.07	0.07	2126	0.4	0.02	0.02	2002	1498-1.0	Coffee intake. Uses data-coding 100373 comprises 3 Integer-valued members in a simple list. visit-2
2.2	-0.05	0.05	3421	1.4	-0.05	0.05	1781	0.9	-0.04	0.04	1640	6038-0.0	Number of trend entries
2.2	0.02	0.02	18673	3.5	0.04	0.04	9911	0.2	0.01	0.01	8762	1031-0.0	Frequency of friend/family visits. Uses data-coding 100327 comprises 9 Integer-valued members in a simple list.
2.2	-0.02	0.02	15500	1	-0.02	0.02	8237	1.9	-0.03	0.03	7263	12681-2.0	Augmentation index for PWA
2.1	0.04	0.04	4293	1.2	0.04	0.04	2199	1.3	0.04	0.04	2094	5983-1.2	ECG, heart rate visit-137
2.1	-0.02	0.02	18145	2.8	-0.03	0.03	9629	0.3	-0.01	0.01	8516	1538-2.0	Major dietary changes in the last 5 years. Uses data-coding 100400 comprises 4 Integer-valued members in a simple list. visit-3
2.1	-0.02	0.02	16544	0.6	-0.01	0.01	8809	1.6	-0.03	0.03	7735	1319-2.0	Dried fruit intake. Uses data-coding 100373 comprises 3 Integer-valued members in a simple list. visit-3
2.1	0.04	0.04	4102	0.6	0.02	0.02	2080	1.8	0.05	0.05	2022	5983-1.31	ECG, heart rate visit-150
2.1	0.02	0.02	12178	2.3	0.03	0.03	6739	0.7	0.02	0.02	5439	41097-0.0	Episodes containing &quot;Waiting time for hospital admission&quot; data
2.1	0.03	0.03	7724	0.4	0.01	0.01	4082	2.2	0.04	0.04	3642	4256-2.3	Time elapsed visit-42
2.1	0.04	0.04	4474	0.6	0.02	0.02	2364	1.6	0.05	0.05	2110	30260-2.0	Mean reticulocyte volume visit-3
2.1	-0.02	0.02	19036	1.3	-0.02	0.02	10111	1.6	-0.02	0.02	8925	136-0.0	Number of operations, self-reported
2.1	0.05	0.05	2546	1.6	0.06	0.06	1361	1.5	0.06	0.06	1185	94-2.1	Diastolic blood pressure, manual reading visit-6
2.1	-0.02	0.02	18427	1.8	-0.02	0.02	9730	0.4	-0.01	0.01	8697	1438-0.0	Bread intake. Uses data-coding 100373 comprises 3 Integer-valued members in a simple list.
2.1	0.04	0.04	4096	0.3	0.02	0.02	2075	2.4	0.06	0.06	2021	5983-1.33	ECG, heart rate visit-152
2.1	-0.05	0.05	3139	0.7	-0.03	0.03	1743	1.5	-0.06	0.06	1396	41204-0.4	Diagnoses - secondary ICD10. Uses data-coding 19 comprises 18761 String-valued members in a hierarchical tree. visit-335
2.1	0.24	0.24	125	1.5	0.26	0.26	65	0.9	0.2	0.2	60	22169-0.0	Recent medication for chronic bronchitis. Uses data-coding 7
2.1	-0.04	0.04	4442	0.8	-0.03	0.03	2286	2.5	-0.06	0.06	2156	1110-1.0	Length of mobile phone use. Uses data-coding 100335 comprises 7 Integer-valued members in a simple list. visit-2
2.1	0.21	0.21	156	0.1	-0.03	0.03	56	3	0.33	0.33	100	100310-3.0	Espresso intake. Uses data-coding 100006 comprises 7 Integer-valued members in a simple list. visit-4
2.1	-0.09	0.09	779	1	-0.09	0.09	354	1.3	-0.09	0.09	425	5779-0.0	FI11 : antonym. Uses data-coding 100653 comprises 7 Integer-valued members in a simple list.
2.1	0.03	0.03	7195	2.7	0.05	0.05	3797	0.6	0.02	0.02	3398	102520-4.0	Soup consumers. Uses data-coding 100010 comprises 2 Integer-valued members in a simple list. visit-5
2.1	-0.02	0.02	16471	0.7	-0.01	0.01	8781	1.8	-0.03	0.03	7690	1120-2.0	Weekly usage of mobile phone in last 3 months. Uses data-coding 100336 comprises 8 Integer-valued members in a simple list. visit-3
2.1	0.07	0.07	1253	0.9	0.07	0.07	530	1.4	0.08	0.08	723	5790-2.0	FI12 : square sequence recognition. Uses data-coding 100654 comprises 8 Integer-valued members in a simple list. visit-3
2.1	0.03	0.03	10185	1.1	0.02	0.02	5536	0.8	0.02	0.02	4649	20244-0.0	Pairs matching completion status. Uses data-coding 498
2.1	0.02	0.02	18550	2.3	0.03	0.03	9857	0.4	0.01	0.01	8693	1950-0.0	Sensitivity / hurt feelings. Uses data-coding 100349 comprises 4 Integer-valued members in a simple list.
2.1	0.05	0.05	3002	0.4	0.02	0.02	1515	1.5	0.06	0.06	1487	5983-0.48	ECG, heart rate visit-56
2.1	-0.02	0.02	18033	0.6	-0.01	0.01	9582	2	-0.03	0.03	8451	4825-2.0	Noisy workplace. Uses data-coding 100637 comprises 6 Integer-valued members in a simple list. visit-3
2.1	0.03	0.03	9423	2.2	0.04	0.04	5077	0.4	0.01	0.01	4346	20155-0.8	Interval between previous point and current one in alphanumeric path (trail #2). Uses data-coding 485 visit-24
2.1	0.05	0.05	3055	1.9	0.06	0.06	1598	1.1	0.05	0.05	1457	100022-0.0	Alcohol
2.1	-0.02	0.02	17096	0.4	-0.01	0.01	9088	1.8	-0.03	0.03	8008	1319-0.0	Dried fruit intake. Uses data-coding 100373 comprises 3 Integer-valued members in a simple list.
2.1	0.04	0.04	4254	0.1	0	0	2189	2.7	0.07	0.07	2065	30140-1.0	Neutrophill count visit-2
2.1	-0.05	0.05	2973	0.3	-0.02	0.02	1497	1.7	-0.06	0.06	1476	5984-0.50	ECG, load visit-61
2.1	-0.05	0.05	3055	0.4	-0.02	0.02	1598	2.5	-0.08	0.08	1457	100760-0.0	Breakfast cereal consumed. Uses data-coding 100010 comprises 2 Integer-valued members in a simple list.
2.1	-0.03	0.03	7195	2.4	-0.05	0.05	3797	0.5	-0.02	0.02	3398	103000-4.0	Meat consumers. Uses data-coding 100010 comprises 2 Integer-valued members in a simple list. visit-5
2	0.05	0.05	2477	1.7	0.06	0.06	1345	0.5	0.03	0.03	1132	3637-1.0	Frequency of other exercises in last 4 weeks. Uses data-coding 100317 comprises 8 Integer-valued members in a simple list. visit-2
2	0.04	0.04	4433	0.8	0.03	0.03	2278	1.3	0.04	0.04	2155	4194-1.0	Pulse rate visit-2
2	0.02	0.02	16926	0.9	0.02	0.02	8987	0.8	0.02	0.02	7939	6138-2.0	Qualifications. Uses data-coding 100305 comprises 8 Integer-valued members in a simple list. visit-13
2	-0.03	0.03	9877	1.1	-0.02	0.02	5277	1.3	-0.03	0.03	4600	3143-0.0	Ankle spacing width
2	0.02	0.02	19036	1	0.02	0.02	10111	0.9	0.02	0.02	8925	3-0.0	Verbal interview duration
2	-0.04	0.04	3781	1.2	-0.04	0.04	2020	1.7	-0.06	0.06	1761	23289-2.0	VAT (visceral adipose tissue) volume
2	-0.03	0.03	7474	1.5	-0.03	0.03	3949	0.8	-0.02	0.02	3525	4258-2.5	Number entered by participant visit-44
2	-0.02	0.02	16219	0.2	0.01	0.01	8656	3.9	-0.04	0.04	7563	3062-2.0	Forced vital capacity (FVC) visit-7
2	0.03	0.03	10139	0.9	0.02	0.02	5510	1.5	0.03	0.03	4629	20230-0.13	Duration to entering value visit-23
2	-0.04	0.04	3503	0.3	-0.02	0.02	1771	2.6	-0.07	0.07	1732	87-1.0	Non-cancer illness year/age first occurred. Uses data-coding 37 comprises 2 Integer-valued members in a simple list. visit-30
2	-0.04	0.04	4258	1.6	-0.05	0.05	2193	0.8	-0.03	0.03	2065	30020-1.0	Haemoglobin concentration visit-2
2	-0.04	0.04	3828	4.2	-0.09	0.09	2051	0	0	0	1777	23259-2.0	Arms tissue fat percentage
2	-0.03	0.03	6403	0.3	-0.01	0.01	3913	2.7	-0.06	0.06	2490	6155-2.0	Vitamin and mineral supplements. Uses data-coding 100629 comprises 9 Integer-valued members in a simple list. visit-15
2	-0.04	0.04	4463	0.6	-0.02	0.02	2300	2.3	-0.06	0.06	2163	728-1.0	Number of vehicles in household. Uses data-coding 100293 comprises 7 Integer-valued members in a simple list. visit-2
2	-0.04	0.04	3484	1	-0.04	0.04	1755	0.9	-0.04	0.04	1729	1807-1.0	Father's age at death. Uses data-coding 100291 comprises 2 Integer-valued members in a simple list. visit-2
2	-0.3	0.3	73	2.3	-0.46	0.46	35	0.5	-0.18	0.18	38	20103-4.0	Thickness of butter/margarine spread on oatcakes. Uses data-coding 83 comprises 3 Integer-valued members in a simple list. visit-9
2	-0.02	0.02	17988	0.8	-0.01	0.01	9517	1.3	-0.02	0.02	8471	30210-0.0	Eosinophill percentage
2	0.03	0.03	10144	0.6	0.02	0.02	5512	1.6	0.03	0.03	4632	20230-0.12	Duration to entering value visit-22
2	-0.05	0.05	2285	0.4	-0.03	0.03	954	1.4	-0.06	0.06	1331	5984-0.55	ECG, load visit-66
2	-0.02	0.02	17814	1.2	-0.02	0.02	9399	0.7	-0.01	0.01	8415	1438-2.0	Bread intake. Uses data-coding 100373 comprises 3 Integer-valued members in a simple list. visit-3
2	0.03	0.03	9720	1.5	0.03	0.03	5259	0.8	0.02	0.02	4461	20149-0.17	Interval between previous point and current one in numeric path (trail #1). Uses data-coding 485 visit-9
2	0.13	0.13	364	2.2	0.18	0.18	217	0.8	0.12	0.12	147	104440-2.0	Mixed fruit intake. Uses data-coding 100004 comprises 5 Integer-valued members in a simple list. visit-3
2	0.03	0.03	6766	1.9	0.04	0.04	3543	0.4	0.02	0.02	3223	4232-0.8	Triplet correct (left). Uses data-coding 29 comprises 3 Integer-valued members in a simple list. visit-14
2	-0.04	0.04	5326	1.1	-0.03	0.03	2722	0.8	-0.03	0.03	2604	4251-2.7	Target number to be memorised visit-46
2	-0.02	0.02	11088	1.8	-0.03	0.03	5998	0.6	-0.02	0.02	5090	22126-0.0	Doctor diagnosed hayfever or allergic rhinitis. Uses data-coding 7
2	-0.05	0.05	3028	0.2	-0.01	0.01	1537	2.4	-0.07	0.07	1491	5984-0.45	ECG, load visit-55
2	0.04	0.04	4032	0	0	0	1939	2.5	0.06	0.06	2093	2887-0.0	Number of cigarettes previously smoked daily. Uses data-coding 100353 comprises 2 Integer-valued members in a simple list.
2	-0.03	0.03	6853	1.4	-0.03	0.03	3647	1	-0.03	0.03	3206	100760-1.0	Breakfast cereal consumed. Uses data-coding 100010 comprises 2 Integer-valued members in a simple list. visit-2
2	0.08	0.08	903	0.1	0.02	0.02	280	2	0.1	0.1	623	5986-0.78	ECG, phase time visit-91
2	-0.04	0.04	4441	0.2	-0.01	0.01	2287	1.6	-0.05	0.05	2154	46-1.0	Hand grip strength (left) visit-2
2	-0.04	0.04	4193	0	0	0	0	1.9	-0.04	0.04	4193	2375-2.0	Relative age of first facial hair. Uses data-coding 100570 comprises 5 Integer-valued members in a simple list. visit-3
2	0.05	0.05	2963	0.5	0.03	0.03	1491	1.3	0.05	0.05	1472	5983-0.50	ECG, heart rate visit-59
2	-0.02	0.02	18782	1.8	-0.02	0.02	9973	0.5	-0.01	0.01	8809	1873-0.0	Number of full brothers. Uses data-coding 100291 comprises 2 Integer-valued members in a simple list.
2	-0.02	0.02	19021	3.7	-0.04	0.04	10102	0.1	0	0	8919	1349-0.0	Processed meat intake. Uses data-coding 100377 comprises 8 Integer-valued members in a simple list.
2	-0.03	0.03	6853	1	-0.03	0.03	3647	1.1	-0.03	0.03	3206	100005-1.0	Carbohydrate visit-2
2	0.11	0.11	504	1.1	0.11	0.11	243	1	0.1	0.1	261	103030-1.0	Pork intake. Uses data-coding 100016 comprises 6 Integer-valued members in a simple list. visit-2
2	-0.02	0.02	18014	1.6	-0.02	0.02	9529	0.3	-0.01	0.01	8485	30114-0.0	Platelet distribution width acquisition route. Uses data-coding 2226
2	0.04	0.04	4474	0.2	0.01	0.01	2364	2.1	0.06	0.06	2110	30280-2.0	Immature reticulocyte fraction visit-3
2	0.02	0.02	14437	0.4	0.01	0.01	7054	1.8	0.03	0.03	7383	1578-0.0	Average weekly champagne plus white wine intake. Uses data-coding 100291 comprises 2 Integer-valued members in a simple list.
1.9	0.12	0.12	425	1.1	0.12	0.12	226	0.9	0.11	0.11	199	6144-2.1	Never eat eggs, dairy, wheat, sugar. Uses data-coding 100385 comprises 6 Integer-valued members in a simple list. visit-10
1.9	-0.02	0.02	13775	0.8	-0.02	0.02	7320	1.3	-0.02	0.02	6455	6160-0.0	Leisure/social activities. Uses data-coding 100328 comprises 7 Integer-valued members in a simple list.
1.9	0.03	0.03	6853	0.3	0.01	0.01	3647	2.3	0.05	0.05	3206	100001-1.0	Food weight visit-2
1.9	0.05	0.05	2172	0	0	0	1	1.9	0.05	0.05	2171	6177-0.0	Medication for cholesterol, blood pressure or diabetes. Uses data-coding 100625 comprises 6 Integer-valued members in a simple list.
1.9	0.03	0.03	7433	1.7	0.04	0.04	3948	0.3	0.01	0.01	3485	20082-3.0	Duration of questionnaire visit-4
1.9	0.03	0.03	6761	1.4	0.03	0.03	3540	0.9	0.03	0.03	3221	4233-0.10	Mean signal-to-noise ratio (SNR), (left) visit-2
1.9	0.04	0.04	4160	1.9	0.05	0.05	2129	0.4	0.02	0.02	2031	1279-1.0	Exposure to tobacco smoke outside home. Uses data-coding 100291 comprises 2 Integer-valued members in a simple list. visit-2
1.9	0.07	0.07	1134	1.2	0.08	0.08	550	0.8	0.06	0.06	584	100590-2.0	Red wine intake. Uses data-coding 100006 comprises 7 Integer-valued members in a simple list. visit-3
1.9	0.15	0.15	276	0.5	0.11	0.11	70	1.5	0.15	0.15	206	6150-0.1	Vascular/heart problems diagnosed by doctor. Uses data-coding 100605 comprises 6 Integer-valued members in a simple list. visit-2
1.9	0.04	0.04	4752	1.7	0.05	0.05	2488	0.2	0.01	0.01	2264	5263-0.0	Intra-ocular pressure, Goldmann-correlated (left)
1.9	0.1	0.1	633	0.5	0.06	0.06	318	2.4	0.16	0.16	315	5463-1.0	Leg pain in calf/calves. Uses data-coding 100349 comprises 4 Integer-valued members in a simple list. visit-2
1.9	0.04	0.04	4326	0.9	0.03	0.03	2220	1.7	0.05	0.05	2106	4501-1.0	Non-accidental death in close genetic family. Uses data-coding 100349 comprises 4 Integer-valued members in a simple list. visit-2
1.9	-0.02	0.02	18100	1.6	-0.02	0.02	9522	0.8	-0.02	0.02	8578	1628-0.0	Alcohol intake versus 10 years previously. Uses data-coding 100417 comprises 5 Integer-valued members in a simple list.
1.9	0.04	0.04	3421	0.3	0.02	0.02	1781	2.5	0.07	0.07	1640	6024-0.0	Program category. Uses data-coding 35 comprises 5 Integer-valued members in a simple list.
1.9	-0.09	0.09	723	1.5	-0.12	0.12	339	0.4	-0.05	0.05	384	102350-4.0	Chocolate biscuits intake. Uses data-coding 100005 comprises 7 Integer-valued members in a simple list. visit-5
1.9	0.04	0.04	4438	0.5	0.02	0.02	2291	1.6	0.05	0.05	2147	102-1.1	Pulse rate, automated reading visit-4
1.9	0.07	0.07	1304	0.5	0.04	0.04	691	1.8	0.1	0.1	613	2644-1.0	Light smokers, at least 100 smokes in lifetime. Uses data-coding 100349 comprises 4 Integer-valued members in a simple list. visit-2
1.9	-0.16	0.16	253	0.6	-0.08	0.08	177	2.3	-0.32	0.32	76	20002-2.9	Non-cancer illness code, self-reported. Uses data-coding 6 comprises 474 Integer-valued members in a hierarchical tree. visit-87
1.9	-0.04	0.04	4258	1.5	-0.05	0.05	2193	0.7	-0.03	0.03	2065	30030-1.0	Haematocrit percentage visit-2
1.9	-0.03	0.03	7474	1.3	-0.03	0.03	3949	1	-0.03	0.03	3525	4252-2.5	Target number to be entered visit-44
1.9	0.05	0.05	2990	0.5	0.03	0.03	1506	1.1	0.05	0.05	1484	5983-0.49	ECG, heart rate visit-57
1.9	-0.04	0.04	4090	1	-0.04	0.04	2110	0.9	-0.04	0.04	1980	3064-1.1	Peak expiratory flow (PEF) visit-5
1.9	-0.02	0.02	13300	1.8	-0.03	0.03	7060	0.3	-0.01	0.01	6240	4979-2.0	FI5 : family relationship calculation. Uses data-coding 100647 comprises 7 Integer-valued members in a simple list. visit-3
1.9	0.26	0.26	89	2.9	0.42	0.42	54	0.3	0.12	0.12	35	6146-1.0	Attendance/disability/mobility allowance. Uses data-coding 100510 comprises 6 Integer-valued members in a simple list. visit-4
1.9	-0.06	0.06	2018	0.5	-0.04	0.04	724	1.3	-0.05	0.05	1294	5984-0.61	ECG, load visit-73
1.9	0.03	0.03	7433	0.8	0.02	0.02	3948	1.4	0.04	0.04	3485	100001-3.0	Food weight visit-4
1.9	-0.06	0.06	1966	0.4	-0.03	0.03	687	1.6	-0.06	0.06	1279	5984-0.65	ECG, load visit-77
1.9	0.04	0.04	4466	0.7	0.03	0.03	2303	1.2	0.04	0.04	2163	4290-1.0	Duration screen displayed visit-2
1.9	0.04	0.04	4021	0.6	0.03	0.03	2023	1.4	0.05	0.05	1998	5983-1.37	ECG, heart rate visit-156
1.9	0.03	0.03	7725	0.9	0.02	0.02	4046	0.9	0.02	0.02	3679	404-0.2	Duration to first press of snap-button in each round visit-5
1.9	-0.03	0.03	7104	1	-0.03	0.03	3817	0.8	-0.03	0.03	3287	5843-2.0	Which eye(s) affected by myopia (short sight). Uses data-coding 100515 comprises 3 Integer-valued members in a simple list. visit-3
1.9	0.02	0.02	9757	0.5	0.01	0.01	5274	1.6	0.03	0.03	4483	20149-0.11	Interval between previous point and current one in numeric path (trail #1). Uses data-coding 485 visit-3
1.8	-0.05	0.05	2520	0.7	-0.04	0.04	1269	1.2	-0.05	0.05	1251	20002-1.1	Non-cancer illness code, self-reported. Uses data-coding 6 comprises 474 Integer-valued members in a hierarchical tree. visit-31
1.8	-0.21	0.21	140	0.4	-0.11	0.11	62	2.3	-0.32	0.32	78	102000-0.0	Pizza intake. Uses data-coding 100004 comprises 5 Integer-valued members in a simple list.
1.8	0.04	0.04	4087	0.4	0.02	0.02	2066	2	0.06	0.06	2021	5983-1.34	ECG, heart rate visit-153
1.8	0.08	0.08	992	1.2	0.08	0.08	546	0.9	0.07	0.07	446	5485-0.0	Leg pain when walking normally. Uses data-coding 100349 comprises 4 Integer-valued members in a simple list.
1.8	-0.04	0.04	4464	3.8	-0.08	0.08	2301	0.1	0	0	2163	48-1.0	Waist circumference visit-2
1.8	0.06	0.06	1601	1.1	0.05	0.05	968	0.9	0.06	0.06	633	40005-2.0	Date of cancer diagnosis visit-13
1.8	0.18	0.18	180	0.9	0.14	0.14	111	1.2	0.23	0.23	69	41202-0.10	Diagnoses - main ICD10. Uses data-coding 19 comprises 18761 String-valued members in a hierarchical tree. visit-3
1.8	0.06	0.06	1916	0.9	0.05	0.05	1009	1.3	0.06	0.06	907	4255-0.1	Time last key touched visit-2
1.8	0.02	0.02	11088	1.5	0.03	0.03	5998	0.9	0.02	0.02	5090	22504-0.0	Bring up phlegm/sputum/mucus on most days. Uses data-coding 7
1.8	-0.02	0.02	9960	1.5	-0.02	0.02	9959	0	0	0	1	2774-0.0	Ever had stillbirth, spontaneous miscarriage or termination. Uses data-coding 100349 comprises 4 Integer-valued members in a simple list.
1.8	0.34	0.34	52	0.9	0.3	0.3	29	2.1	0.54	0.54	23	5155-1.4	3mm asymmetry index for irregular astigmatism level (left). Uses data-coding 33 comprises 3 Integer-valued members in a simple list. visit-11
1.8	-0.14	0.14	297	1.6	-0.18	0.18	152	0.5	-0.09	0.09	145	5441-1.0	Which eye(s) are affected by cataract. Uses data-coding 100515 comprises 3 Integer-valued members in a simple list. visit-2
1.8	-0.03	0.03	6627	1.7	-0.04	0.04	3768	0.7	-0.02	0.02	2859	1677-2.0	Breastfed as a baby. Uses data-coding 100349 comprises 4 Integer-valued members in a simple list. visit-3
1.8	-0.05	0.05	2164	0.2	-0.01	0.01	849	1.6	-0.06	0.06	1315	5984-0.57	ECG, load visit-68
1.8	0.22	0.22	120	0.2	-0.07	0.07	49	2.5	0.35	0.35	71	41248-0.2	Destinations on discharge from hospital (recoded). Uses data-coding 267 comprises 49 Integer-valued members in a hierarchical tree. visit-3
1.8	0.02	0.02	15409	1.2	0.02	0.02	8008	1	0.02	0.02	7401	4968-2.0	FI4 : positional arithmetic. Uses data-coding 100646 comprises 6 Integer-valued members in a simple list. visit-3
1.8	-0.04	0.04	4090	0.1	-0.01	0.01	2110	2.3	-0.06	0.06	1980	3064-1.0	Peak expiratory flow (PEF) visit-4
1.8	-0.02	0.02	18164	2.5	-0.03	0.03	9641	0	0	0	8523	1359-2.0	Poultry intake. Uses data-coding 100377 comprises 8 Integer-valued members in a simple list. visit-3
1.8	-0.04	0.04	4160	0.2	-0.01	0.01	2118	2.4	-0.06	0.06	2042	5984-1.15	ECG, load visit-136
1.8	0.03	0.03	6864	0.8	0.02	0.02	3514	1.1	0.03	0.03	3350	5556-2.0	FI9 : concept interpolation. Uses data-coding 100651 comprises 7 Integer-valued members in a simple list. visit-3
1.8	-0.02	0.02	18781	0.9	-0.02	0.02	9972	1	-0.02	0.02	8809	1883-0.0	Number of full sisters. Uses data-coding 100291 comprises 2 Integer-valued members in a simple list.
1.8	0.1	0.1	571	0.9	0.09	0.09	266	1.3	0.11	0.11	305	100590-0.0	Red wine intake. Uses data-coding 100006 comprises 7 Integer-valued members in a simple list.
1.8	-0.04	0.04	4158	0.9	-0.03	0.03	2118	1.1	-0.04	0.04	2040	5984-1.16	ECG, load visit-137
1.8	-0.31	0.31	61	0.1	-0.07	0.07	27	2.5	-0.49	0.49	34	5104-0.4	3mm strong meridian angle (left) visit-5
1.8	0.03	0.03	6903	2.3	0.05	0.05	3612	0.4	0.01	0.01	3291	404-2.0	Duration to first press of snap-button in each round visit-25
1.8	0.02	0.02	17642	0.7	0.01	0.01	9328	1	0.02	0.02	8314	6164-2.0	Types of physical activity in last 4 weeks. Uses data-coding 100316 comprises 7 Integer-valued members in a simple list. visit-11
1.8	-0.04	0.04	4472	0.4	-0.02	0.02	2364	1.9	-0.05	0.05	2108	30210-2.0	Eosinophill percentage visit-3
1.8	0.07	0.07	1221	0	-0.01	0.01	255	1.9	0.08	0.08	966	100710-3.0	Beer/cider intake. Uses data-coding 100006 comprises 7 Integer-valued members in a simple list. visit-4
1.8	0.02	0.02	9400	1	0.02	0.02	5059	1	0.03	0.03	4341	20155-0.14	Interval between previous point and current one in alphanumeric path (trail #2). Uses data-coding 485 visit-6
1.8	-0.03	0.03	6943	2.7	-0.04	0.04	6943	0	0	0	0	3581-2.0	Age at menopause (last menstrual period). Uses data-coding 100291 comprises 2 Integer-valued members in a simple list. visit-3
1.8	0.04	0.04	3421	1.1	0.04	0.04	1781	1	0.04	0.04	1640	6034-0.0	Target heart rate achieved. Uses data-coding 12 comprises 2 Integer-valued members in a simple list.
1.8	0.12	0.12	401	1.2	0.11	0.11	259	0.8	0.12	0.12	142	20095-0.0	Size of white wine glass drunk. Uses data-coding 82 comprises 3 Integer-valued members in a simple list.
1.8	0.03	0.03	5856	1.5	0.04	0.04	3149	0.9	0.03	0.03	2707	100580-2.0	Alcohol consumed. Uses data-coding 100010 comprises 2 Integer-valued members in a simple list. visit-3
1.8	-0.02	0.02	17875	1.3	-0.02	0.02	9479	0.8	-0.02	0.02	8396	4598-2.0	Ever depressed for a whole week. Uses data-coding 100349 comprises 4 Integer-valued members in a simple list. visit-3
1.8	0.03	0.03	6853	1.5	0.04	0.04	3647	1	0.03	0.03	3206	100580-1.0	Alcohol consumed. Uses data-coding 100010 comprises 2 Integer-valued members in a simple list. visit-2
1.8	0.02	0.02	18912	0.3	0.01	0.01	10047	2.5	0.03	0.03	8865	6142-0.0	Current employment status. Uses data-coding 100295 comprises 9 Integer-valued members in a simple list.
1.8	-0.05	0.05	1985	0.4	-0.03	0.03	701	1.3	-0.06	0.06	1284	5984-0.63	ECG, load visit-75
1.8	0.04	0.04	4466	0.3	0.01	0.01	2303	1.5	0.05	0.05	2163	399-1.1	Number of incorrect matches in round visit-4
1.8	-0.05	0.05	2044	0.1	-0.01	0.01	745	1.7	-0.06	0.06	1299	5984-0.60	ECG, load visit-72
1.8	0.03	0.03	7920	1.6	0.02	0.02	7919	0	0	0	1	2804-0.0	Age when last used oral contraceptive pill. Uses data-coding 100595 comprises 3 Integer-valued members in a simple list.
1.8	0.02	0.02	10259	1.3	0.03	0.03	5567	1.2	0.03	0.03	4692	20246-0.0	Trail making completion status. Uses data-coding 479
1.8	-0.04	0.04	3273	0	0	0	1790	3.7	-0.1	0.1	1483	5507-2.0	Leg pain on walking : action taken. Uses data-coding 100549 comprises 5 Integer-valued members in a simple list. visit-3
1.8	-0.02	0.02	17988	0.6	0.01	0.01	9517	3.8	-0.04	0.04	8471	30180-0.0	Lymphocyte percentage
1.8	-0.13	0.13	355	1	-0.11	0.11	219	1	-0.14	0.14	136	6159-1.2	Pain type(s) experienced in last month. Uses data-coding 100553 comprises 10 Integer-valued members in a simple list. visit-10
1.7	0.02	0.02	16630	0.6	0.01	0.01	8813	1.4	0.02	0.02	7817	1757-2.0	Facial ageing. Uses data-coding 100435 comprises 5 Integer-valued members in a simple list. visit-3
1.7	-0.03	0.03	7433	0.6	-0.02	0.02	3948	1.7	-0.04	0.04	3485	100005-3.0	Carbohydrate visit-4
1.7	0.02	0.02	14413	0.8	0.02	0.02	7043	1.7	0.03	0.03	7370	1598-0.0	Average weekly spirits intake. Uses data-coding 100291 comprises 2 Integer-valued members in a simple list.
1.7	-0.03	0.03	6846	2.3	-0.05	0.05	3574	0.3	-0.01	0.01	3272	4803-0.0	Tinnitus. Uses data-coding 100635 comprises 7 Integer-valued members in a simple list.
1.7	0.05	0.05	1916	0.6	0.03	0.03	1009	1.7	0.08	0.08	907	4256-0.0	Time elapsed
1.7	-0.14	0.14	285	2	-0.21	0.21	151	0.3	-0.06	0.06	134	100830-0.0	Plain cereal intake. Uses data-coding 100001 comprises 3 Integer-valued members in a simple list.
1.7	0.04	0.04	4003	0.6	0.03	0.03	2008	1.3	0.04	0.04	1995	5983-1.38	ECG, heart rate visit-157
1.7	0.04	0.04	3934	0.2	0.01	0.01	1951	1.7	0.05	0.05	1983	5983-1.44	ECG, heart rate visit-164
1.7	0.04	0.04	4033	0.4	0.02	0.02	2029	1.6	0.05	0.05	2004	5983-1.36	ECG, heart rate visit-155
1.7	-0.13	0.13	316	1	-0.12	0.12	177	1.1	-0.15	0.15	139	10105-0.0	Internet user (pilot). Uses data-coding 100352 comprises 3 Integer-valued members in a simple list.
1.7	0.03	0.03	6836	1.5	0.04	0.04	3583	0.5	0.02	0.02	3253	4277-0.0	Volume level set by participant (right). Uses data-coding 15 comprises 5 Integer-valued members in a simple list.
1.7	-0.03	0.03	6887	1.4	-0.03	0.03	3602	0.6	-0.02	0.02	3285	4258-2.6	Number entered by participant visit-45
1.7	-0.02	0.02	13144	1.5	-0.03	0.03	6809	0.8	-0.02	0.02	6335	1807-0.0	Father's age at death. Uses data-coding 100291 comprises 2 Integer-valued members in a simple list.
1.7	-0.1	0.1	596	2.1	-0.11	0.11	596	0	0	0	0	6153-1.0	Medication for cholesterol, blood pressure, diabetes, or take exogenous hormones. Uses data-coding 100626 comprises 8 Integer-valued members in a simple list. visit-5
1.7	-0.09	0.09	699	1.6	-0.13	0.13	295	0.5	-0.05	0.05	404	102340-1.0	Chocolate-covered biscuits intake. Uses data-coding 100005 comprises 7 Integer-valued members in a simple list. visit-2
1.7	0.02	0.02	18668	1.3	0.02	0.02	9898	0.2	0.01	0.01	8770	2060-0.0	Frequency of unenthusiasm / disinterest in last 2 weeks. Uses data-coding 100484 comprises 6 Integer-valued members in a simple list.
1.7	-0.06	0.06	1753	1.7	-0.08	0.08	895	0.6	-0.04	0.04	858	20002-1.2	Non-cancer illness code, self-reported. Uses data-coding 6 comprises 474 Integer-valued members in a hierarchical tree. visit-42
1.7	-0.05	0.05	2113	0.4	-0.03	0.03	801	1.2	-0.05	0.05	1312	5984-0.58	ECG, load visit-69
1.7	-0.09	0.09	653	2.3	-0.13	0.13	429	0.1	-0.02	0.02	224	6179-2.2	Mineral and other dietary supplements. Uses data-coding 100630 comprises 8 Integer-valued members in a simple list. visit-15
1.7	0.07	0.07	959	0.6	0.05	0.05	521	1.4	0.1	0.1	438	94-0.0	Diastolic blood pressure, manual reading
1.7	0.07	0.07	966	2.3	0.13	0.13	489	0	-0.01	0.01	477	22605-0.4	Work hours per week - exact value visit-30
1.7	-0.03	0.03	7679	1.1	-0.03	0.03	4063	0.5	-0.02	0.02	3616	4282-2.0	Maximum digits remembered correctly. Uses data-coding 100696 comprises 1 Integer-valued members in a simple list. visit-3
1.7	0.03	0.03	4757	0.7	0.02	0.02	2480	0.8	0.03	0.03	2277	5255-0.0	Intra-ocular pressure, Goldmann-correlated (right)
1.7	-0.04	0.04	4146	0.5	-0.02	0.02	2112	1.3	-0.04	0.04	2034	5984-1.19	ECG, load visit-140
1.7	-0.04	0.04	3055	1	-0.04	0.04	1598	1.6	-0.06	0.06	1457	102080-0.0	Yogurt/ice-cream consumers. Uses data-coding 100010 comprises 2 Integer-valued members in a simple list.
1.7	-0.18	0.18	171	0.7	-0.12	0.12	113	1.1	-0.23	0.23	58	104100-1.0	Avocado intake. Uses data-coding 100017 comprises 5 Integer-valued members in a simple list. visit-2
1.7	0.02	0.02	9646	0.8	0.02	0.02	5230	0.7	0.02	0.02	4416	20230-0.21	Duration to entering value visit-32
1.7	-0.05	0.05	2003	0.1	-0.01	0.01	714	1.5	-0.06	0.06	1289	5984-0.62	ECG, load visit-74
1.7	-0.04	0.04	4120	1.2	-0.04	0.04	1822	0.5	-0.02	0.02	2298	2867-2.0	Age started smoking in former smokers. Uses data-coding 100291 comprises 2 Integer-valued members in a simple list. visit-3
1.7	0.03	0.03	6758	0.9	0.03	0.03	3538	1.1	0.03	0.03	3220	4233-0.15	Mean signal-to-noise ratio (SNR), (left) visit-7
1.7	-0.03	0.03	6853	2.2	-0.05	0.05	3647	0.2	-0.01	0.01	3206	100390-1.0	Tea consumed. Uses data-coding 100010 comprises 2 Integer-valued members in a simple list. visit-2
1.7	-0.07	0.07	969	1.4	-0.09	0.09	485	0.5	-0.05	0.05	484	6148-0.0	Eye problems/disorders. Uses data-coding 100523 comprises 9 Integer-valued members in a simple list.
1.7	0.09	0.09	623	2.1	0.15	0.15	301	0.1	0.02	0.02	322	100270-0.0	Filtered coffee intake. Uses data-coding 100006 comprises 7 Integer-valued members in a simple list.
1.7	-0.03	0.03	7433	0.5	-0.02	0.02	3948	1.5	-0.04	0.04	3485	100008-3.0	Total sugars visit-4
1.7	-0.03	0.03	6644	1.9	-0.03	0.03	6643	0	0	0	1	2764-0.0	Age at last live birth. Uses data-coding 100586 comprises 2 Integer-valued members in a simple list.
1.7	0.13	0.13	292	0.6	0.09	0.09	138	1.7	0.18	0.18	154	6143-2.2	Transport type for commuting to job workplace. Uses data-coding 100299 comprises 6 Integer-valued members in a simple list. visit-11
1.7	0.03	0.03	6762	0.5	0.02	0.02	3542	1.6	0.04	0.04	3220	4244-0.12	Mean signal-to-noise ratio (SNR), (right) visit-4
1.7	0.02	0.02	18132	1.1	0.02	0.02	9623	0.6	0.01	0.01	8509	4581-2.0	Financial situation satisfaction. Uses data-coding 100478 comprises 8 Integer-valued members in a simple list. visit-3
1.7	0.31	0.31	55	2	0.46	0.46	30	0	-0.01	0.01	25	5119-1.4	3mm cylindrical power (left) visit-11
1.7	-0.04	0.04	3990	0.4	-0.02	0.02	2655	2.5	-0.08	0.08	1335	4418-2.0	Average monthly champagne plus white wine intake. Uses data-coding 100291 comprises 2 Integer-valued members in a simple list. visit-3
1.6	-0.02	0.02	17902	0.6	-0.01	0.01	9502	1.2	-0.02	0.02	8400	1883-2.0	Number of full sisters. Uses data-coding 100291 comprises 2 Integer-valued members in a simple list. visit-3
1.6	0.02	0.02	9324	0.8	0.02	0.02	5013	0.7	0.02	0.02	4311	20155-0.22	Interval between previous point and current one in alphanumeric path (trail #2). Uses data-coding 485 visit-15
1.6	0.03	0.03	7433	1.7	0.04	0.04	3948	0.6	0.02	0.02	3485	100240-3.0	Coffee consumed. Uses data-coding 100010 comprises 2 Integer-valued members in a simple list. visit-4
1.6	0.02	0.02	18706	1.6	0.02	0.02	9927	0.4	0.01	0.01	8779	402-0.1	Index for card B in round. Uses data-coding 92 comprises 10 Integer-valued members in a simple list. visit-2
1.6	-0.02	0.02	8912	3	-0.05	0.05	4955	0.1	0	0	3957	90026-0.0	First weekday of wear. Uses data-coding 777
1.6	0.09	0.09	664	2	0.13	0.13	413	0.1	0.02	0.02	251	20148-0.1	Errors before selecting correct item in alphanumeric path (trail #2)
1.6	-0.16	0.16	201	2.2	-0.25	0.25	114	0	0.01	0.01	87	101990-1.0	Crumble intake. Uses data-coding 100004 comprises 5 Integer-valued members in a simple list. visit-2
1.6	0.06	0.06	1374	0.4	0.03	0.03	715	1.8	0.09	0.09	659	100270-2.0	Filtered coffee intake. Uses data-coding 100006 comprises 7 Integer-valued members in a simple list. visit-3
1.6	0.05	0.05	2155	0.1	0.01	0.01	844	1.9	0.07	0.07	1311	5983-0.57	ECG, heart rate visit-66
1.6	-0.17	0.17	168	1.9	-0.33	0.33	57	0.3	-0.06	0.06	111	2976-1.0	Age diabetes diagnosed. Uses data-coding 100291 comprises 2 Integer-valued members in a simple list. visit-2
1.6	0.03	0.03	4404	1.5	0.04	0.04	2270	0.3	0.01	0.01	2134	2060-1.0	Frequency of unenthusiasm / disinterest in last 2 weeks. Uses data-coding 100484 comprises 6 Integer-valued members in a simple list. visit-2
1.6	-0.04	0.04	3815	1.1	-0.04	0.04	2045	0.7	-0.03	0.03	1770	23200-2.0	L1-L4 area
1.6	0.08	0.08	715	1.7	0.11	0.11	415	0.2	0.02	0.02	300	103160-2.0	Oily fish intake. Uses data-coding 100004 comprises 5 Integer-valued members in a simple list. visit-3
1.6	0.03	0.03	6862	0.5	0.02	0.02	3576	1.1	0.03	0.03	3286	4194-0.0	Pulse rate
1.6	-0.02	0.02	8912	2.3	-0.04	0.04	4955	0.3	-0.01	0.01	3957	90115-0.0	Fraction acceleration &lt;= 40 milli-gravities
1.6	-0.05	0.05	2077	0.2	-0.02	0.02	773	1.3	-0.05	0.05	1304	5984-0.59	ECG, load visit-70
1.6	0.03	0.03	6758	1	0.03	0.03	3538	0.8	0.02	0.02	3220	4233-0.13	Mean signal-to-noise ratio (SNR), (left) visit-5
1.6	0.03	0.03	6890	0.9	0.02	0.02	3604	1	0.03	0.03	3286	4256-2.6	Time elapsed visit-45
1.6	-0.02	0.02	17251	0.8	-0.01	0.01	9181	1.2	-0.02	0.02	8070	4243-2.1	Triplet correct (right). Uses data-coding 29 comprises 3 Integer-valued members in a simple list. visit-31
1.6	0.02	0.02	18112	0.4	0.01	0.01	9607	1.8	0.03	0.03	8505	4537-2.0	Work/job satisfaction. Uses data-coding 100479 comprises 9 Integer-valued members in a simple list. visit-3
1.6	-0.06	0.06	1480	0.6	-0.04	0.04	813	1.2	-0.07	0.07	667	6160-1.1	Leisure/social activities. Uses data-coding 100328 comprises 7 Integer-valued members in a simple list. visit-7
1.6	-0.02	0.02	18393	0.7	-0.01	0.01	9731	1.3	-0.02	0.02	8662	1727-0.0	Ease of skin tanning. Uses data-coding 100432 comprises 6 Integer-valued members in a simple list.
1.6	-0.03	0.03	4153	0.4	-0.02	0.02	2116	1.6	-0.05	0.05	2037	5984-1.17	ECG, load visit-138
1.6	-0.06	0.06	1196	0.9	-0.06	0.06	624	0.6	-0.05	0.05	572	20002-1.3	Non-cancer illness code, self-reported. Uses data-coding 6 comprises 474 Integer-valued members in a hierarchical tree. visit-52
1.6	0.04	0.04	3910	0.3	0.02	0.02	1810	1.2	0.04	0.04	2100	2887-2.0	Number of cigarettes previously smoked daily. Uses data-coding 100353 comprises 2 Integer-valued members in a simple list. visit-3
1.6	-0.03	0.03	6890	1.2	-0.03	0.03	3604	0.3	-0.01	0.01	3286	4259-2.6	Digits entered correctly. Uses data-coding 29 comprises 3 Integer-valued members in a simple list. visit-45
1.6	0.02	0.02	10116	0.7	0.02	0.02	5492	0.7	0.02	0.02	4624	20230-0.15	Duration to entering value visit-25
1.6	0.02	0.02	18709	1	0.02	0.02	9928	1.3	0.02	0.02	8781	4-0.0	Biometrics duration
1.6	0.05	0.05	1984	1.7	0.07	0.07	1122	0.3	0.02	0.02	862	20088-1.1	Types of spreads/sauces consumed. Uses data-coding 78 comprises 19 Integer-valued members in a simple list. visit-19
1.6	-0.13	0.13	295	0.6	-0.09	0.09	160	1.3	-0.17	0.17	135	10696-0.1	Peak expiratory flow (PEF) (pilot)
1.6	-0.03	0.03	6853	0.5	-0.02	0.02	3647	1.2	-0.03	0.03	3206	100024-1.0	Calcium visit-2
1.6	0.06	0.06	1254	0.7	0.05	0.05	677	1.3	0.08	0.08	577	94-0.1	Diastolic blood pressure, manual reading visit-2
1.6	0.03	0.03	4304	0.5	0.02	0.02	2211	1.7	0.05	0.05	2093	5263-1.0	Intra-ocular pressure, Goldmann-correlated (left) visit-2
1.6	0.04	0.04	3852	1.1	0.04	0.04	2119	0.8	0.03	0.03	1733	3761-2.0	Age hay fever, rhinitis or eczema diagnosed. Uses data-coding 100291 comprises 2 Integer-valued members in a simple list. visit-3
1.6	0.02	0.02	17978	0.7	0.01	0.01	9528	1.3	0.02	0.02	8450	2473-2.0	Other serious medical condition/disability diagnosed by doctor. Uses data-coding 100603 comprises 4 Integer-valued members in a simple list. visit-3
1.6	-0.03	0.03	4451	0.1	-0.01	0.01	2296	1.7	-0.05	0.05	2155	20128-1.0	Number of fluid intelligence questions attempted within time limit visit-2
1.6	0.03	0.03	6759	1.2	0.03	0.03	3539	0.6	0.02	0.02	3220	4233-0.12	Mean signal-to-noise ratio (SNR), (left) visit-4
1.6	-0.03	0.03	6853	1	-0.03	0.03	3647	0.5	-0.02	0.02	3206	100920-1.0	Type milk consumed. Uses data-coding 100015 comprises 12 Integer-valued members in a simple list. visit-2
1.6	0.05	0.05	1747	0.6	0.04	0.04	940	1.3	0.07	0.07	807	104030-3.0	Boiled/baked potatoes intake. Uses data-coding 100017 comprises 5 Integer-valued members in a simple list. visit-4
1.6	0.05	0.05	1916	0.6	0.03	0.03	1009	1.5	0.07	0.07	907	4256-0.1	Time elapsed visit-2
1.6	0.02	0.02	10294	1	0.02	0.02	5454	1	0.02	0.02	4840	6138-0.1	Qualifications. Uses data-coding 100305 comprises 8 Integer-valued members in a simple list. visit-2
1.6	0.02	0.02	9037	0.4	0.01	0.01	4793	1.9	0.04	0.04	4244	6162-2.1	Types of transport used (excluding work). Uses data-coding 100299 comprises 6 Integer-valued members in a simple list. visit-10
1.6	0.03	0.03	4402	1.3	0.04	0.04	2277	0.6	0.02	0.02	2125	4243-1.9	Triplet correct (right). Uses data-coding 29 comprises 3 Integer-valued members in a simple list. visit-30
1.6	0.02	0.02	18703	0.6	0.01	0.01	9928	1.4	0.02	0.02	8775	6-0.0	Conclusion duration
1.6	0.03	0.03	4458	1.4	0.04	0.04	2299	0.6	0.02	0.02	2159	1031-1.0	Frequency of friend/family visits. Uses data-coding 100327 comprises 9 Integer-valued members in a simple list. visit-2
1.6	-0.03	0.03	6768	1.7	-0.04	0.04	3547	0	0	0	3221	4242-0.8	Triplet entered (right) visit-14
1.6	-0.04	0.04	2957	0	0	0	1448	2	-0.07	0.07	1509	3064-1.2	Peak expiratory flow (PEF) visit-6
1.6	0.03	0.03	4472	0.5	0.02	0.02	2364	1.1	0.04	0.04	2108	30130-2.0	Monocyte count visit-3
1.6	-0.05	0.05	2158	1.1	-0.07	0.07	573	0.7	-0.03	0.03	1585	5984-1.69	ECG, load visit-195
1.6	-0.05	0.05	2134	0.3	-0.02	0.02	1084	1.4	-0.06	0.06	1050	22702-0.2	Home location - east co-ordinate (rounded) visit-8
1.6	-0.03	0.03	4449	0.6	-0.02	0.02	2295	1.5	-0.05	0.05	2154	23118-1.0	Leg predicted mass (left) visit-2
1.6	0.04	0.04	2533	0.3	0.02	0.02	1327	2.1	0.08	0.08	1206	95-2.0	Pulse rate (during blood-pressure measurement) visit-5
1.6	-0.03	0.03	7741	0.8	-0.02	0.02	4094	0.6	-0.02	0.02	3647	4283-2.0	Number of rounds of numeric memory test performed visit-3
1.6	0.07	0.07	984	1.3	0.09	0.09	485	0.7	0.06	0.06	499	102940-3.0	Whole egg intake. Uses data-coding 100003 comprises 4 Integer-valued members in a simple list. visit-4
1.6	0.03	0.03	7433	0.5	0.02	0.02	3948	1.4	0.03	0.03	3485	104900-3.0	Time spent doing vigorous physical activity. Uses data-coding 100011 comprises 8 Integer-valued members in a simple list. visit-4
1.6	0.29	0.29	57	0.8	0.25	0.25	33	1.5	0.43	0.43	24	5155-1.3	3mm asymmetry index for irregular astigmatism level (left). Uses data-coding 33 comprises 3 Integer-valued members in a simple list. visit-10
1.6	0.03	0.03	6758	0.8	0.02	0.02	3538	1	0.03	0.03	3220	4233-0.14	Mean signal-to-noise ratio (SNR), (left) visit-6
1.6	0.02	0.02	9690	1.3	0.03	0.03	5117	0.7	0.02	0.02	4573	20008-2.1	Interpolated Year when non-cancer illness first diagnosed. Uses data-coding 13 comprises 3 Real-valued members in a simple list. visit-60
1.6	0.04	0.04	3924	0.3	0.01	0.01	1943	1.4	0.05	0.05	1981	5983-1.45	ECG, heart rate visit-165
1.6	0.04	0.04	2778	0.2	0.01	0.01	1343	1.4	0.05	0.05	1435	5983-0.51	ECG, heart rate visit-60
1.6	0.04	0.04	3282	0.8	0.03	0.03	1795	0.9	0.04	0.04	1487	5463-2.0	Leg pain in calf/calves. Uses data-coding 100349 comprises 4 Integer-valued members in a simple list. visit-3
1.6	0.08	0.08	849	1.5	0.09	0.09	526	0.4	0.05	0.05	323	104220-1.0	Garlic intake. Uses data-coding 100017 comprises 5 Integer-valued members in a simple list. visit-2
1.6	0.02	0.02	10812	1.3	0.03	0.03	5460	0.4	0.01	0.01	5352	5012-2.0	FI8 : chained arithmetic. Uses data-coding 100650 comprises 7 Integer-valued members in a simple list. visit-3
1.6	0.03	0.03	5856	0.7	0.02	0.02	3149	1	0.03	0.03	2707	20082-2.0	Duration of questionnaire visit-3
1.5	0.02	0.02	9913	1	0.02	0.02	5377	0.8	0.02	0.02	4536	20230-0.19	Duration to entering value visit-29
1.5	0.04	0.04	3287	0.6	0.03	0.03	1696	1.1	0.04	0.04	1591	5986-0.2	ECG, phase time visit-27
1.5	-0.02	0.02	8912	2.1	-0.04	0.04	4955	0.3	-0.01	0.01	3957	90112-0.0	Fraction acceleration &lt;= 25 milli-gravities
1.5	0.02	0.02	11601	1	0.02	0.02	5760	0.7	0.02	0.02	5841	914-0.0	Duration of vigorous activity. Uses data-coding 100291 comprises 2 Integer-valued members in a simple list.
1.5	-0.31	0.31	50	0	0	0	2	1.3	-0.29	0.29	48	6194-0.0	Age stopped smoking cigarettes (current cigar/pipe or previous cigarette smoker). Uses data-coding 100291 comprises 2 Integer-valued members in a simple list.
1.5	0.02	0.02	9434	1.4	0.03	0.03	5084	0.1	0.01	0.01	4350	20155-0.6	Interval between previous point and current one in alphanumeric path (trail #2). Uses data-coding 485 visit-22
1.5	-0.03	0.03	4389	0.5	-0.02	0.02	2257	1.6	-0.05	0.05	2132	2030-1.0	Guilty feelings. Uses data-coding 100349 comprises 4 Integer-valued members in a simple list. visit-2
1.5	-0.03	0.03	4164	0.7	-0.03	0.03	2119	1.1	-0.04	0.04	2045	5984-1.14	ECG, load visit-135
1.5	0.05	0.05	2068	0	0	0	769	1.8	0.07	0.07	1299	5983-0.59	ECG, heart rate visit-68
1.5	-0.22	0.22	100	0.5	-0.13	0.13	56	1	-0.25	0.25	44	102480-3.0	Cheesy biscuits intake. Uses data-coding 100003 comprises 4 Integer-valued members in a simple list. visit-4
1.5	0.03	0.03	3906	0.5	0.02	0.02	1928	1.1	0.04	0.04	1978	5983-1.46	ECG, heart rate visit-166
1.5	-0.07	0.07	1034	0.9	-0.07	0.07	441	0.9	-0.06	0.06	593	2867-1.0	Age started smoking in former smokers. Uses data-coding 100291 comprises 2 Integer-valued members in a simple list. visit-2
1.5	0.05	0.05	1894	0.4	-0.03	0.03	653	3	0.09	0.09	1241	5983-0.72	ECG, heart rate visit-83
1.5	0.22	0.22	100	1.4	0.28	0.28	57	0.2	0.06	0.06	43	102880-2.0	Feta intake. Uses data-coding 100003 comprises 4 Integer-valued members in a simple list. visit-3
1.5	0.03	0.03	4243	0.9	0.03	0.03	2185	0.6	0.02	0.02	2058	30260-1.0	Mean reticulocyte volume visit-2
1.5	0.02	0.02	19033	0.6	0.01	0.01	10109	1.4	0.02	0.02	8924	630-0.0	Touchscreen duration
1.5	0.03	0.03	3943	0	0	0	1958	1.7	0.05	0.05	1985	5983-1.43	ECG, heart rate visit-163
1.5	0.02	0.02	17142	0.3	0.01	0.01	9131	1.4	0.02	0.02	8011	4243-2.15	Triplet correct (right). Uses data-coding 29 comprises 3 Integer-valued members in a simple list. visit-37
1.5	0.03	0.03	4311	0.9	0.03	0.03	2212	1.2	0.04	0.04	2099	5255-1.0	Intra-ocular pressure, Goldmann-correlated (right) visit-2
1.5	0.03	0.03	4230	0.1	0.01	0.01	1950	1.3	0.04	0.04	2280	2877-0.0	Type of tobacco previously smoked. Uses data-coding 100351 comprises 5 Integer-valued members in a simple list.
1.5	-0.03	0.03	4472	0.2	-0.01	0.01	2364	2.4	-0.06	0.06	2108	30180-2.0	Lymphocyte percentage visit-3
1.5	-0.02	0.02	17802	1.4	-0.02	0.02	9443	0.6	-0.01	0.01	8359	1797-2.0	Father still alive. Uses data-coding 100349 comprises 4 Integer-valued members in a simple list. visit-3
1.5	0.02	0.02	14200	2	0.03	0.03	7150	0.2	0.01	0.01	7050	1060-0.0	Time spent outdoors in winter. Uses data-coding 100329 comprises 3 Integer-valued members in a simple list.
1.5	-0.03	0.03	4371	0.7	-0.03	0.03	2255	1.3	-0.04	0.04	2116	1797-1.0	Father still alive. Uses data-coding 100349 comprises 4 Integer-valued members in a simple list. visit-2
1.5	0.07	0.07	884	1.5	0.11	0.11	428	0.6	0.05	0.05	456	4255-0.8	Time last key touched visit-15
1.5	-0.03	0.03	3828	3	-0.07	0.07	2051	0	0	0	1777	23264-2.0	Gynoid tissue fat percentage
1.5	-0.16	0.16	181	0.8	-0.16	0.16	78	1	-0.17	0.17	103	101230-3.0	Naan bread intake. Uses data-coding 100006 comprises 7 Integer-valued members in a simple list. visit-4
1.5	0.05	0.05	1582	0.4	0.03	0.03	734	1	0.06	0.06	848	4255-2.9	Time last key touched visit-48
1.5	-0.03	0.03	4222	0.3	-0.02	0.02	1945	1.3	-0.04	0.04	2277	2867-0.0	Age started smoking in former smokers. Uses data-coding 100291 comprises 2 Integer-valued members in a simple list.
1.5	0.03	0.03	3811	0.4	0.02	0.02	1981	1	0.04	0.04	1830	5160-1.1	3mm regularity index (right) visit-8
1.5	0.05	0.05	2125	0.5	0.03	0.03	1171	1.3	0.06	0.06	954	20008-0.3	Interpolated Year when non-cancer illness first diagnosed. Uses data-coding 13 comprises 3 Real-valued members in a simple list. visit-23
1.5	0.03	0.03	4757	0.9	0.03	0.03	2480	0.5	0.02	0.02	2277	5257-0.0	Corneal resistance factor (right)
1.5	0.02	0.02	10145	0.9	0.02	0.02	5512	0.8	0.02	0.02	4633	20229-0.12	Values entered visit-22
1.5	0.03	0.03	3967	0.2	0.01	0.01	1980	1.6	0.05	0.05	1987	5983-1.41	ECG, heart rate visit-161
1.5	0.03	0.03	6760	1.1	0.03	0.03	3540	0.6	0.02	0.02	3220	4233-0.11	Mean signal-to-noise ratio (SNR), (left) visit-3
1.5	0.07	0.07	985	0.5	0.04	0.04	505	1	0.07	0.07	480	20094-2.0	Type of bread roll eaten. Uses data-coding 81 comprises 5 Integer-valued members in a simple list. visit-11
1.5	-0.03	0.03	5856	0.6	-0.02	0.02	3149	1.1	-0.03	0.03	2707	100024-2.0	Calcium visit-3
1.5	-0.12	0.12	306	0.5	-0.07	0.07	174	1.4	-0.18	0.18	132	103200-4.0	Prawns intake. Uses data-coding 100004 comprises 5 Integer-valued members in a simple list. visit-5
1.5	0.06	0.06	1437	0.6	0.04	0.04	1005	1.1	0.09	0.09	432	20086-1.0	Type of special diet followed. Uses data-coding 76 comprises 6 Integer-valued members in a simple list. visit-7
1.5	0.07	0.07	931	1.1	0.07	0.07	603	0.4	0.05	0.05	328	100670-1.0	White wine intake. Uses data-coding 100006 comprises 7 Integer-valued members in a simple list. visit-2
1.5	-0.08	0.08	666	0.1	-0.02	0.02	357	2.2	-0.16	0.16	309	41204-0.10	Diagnoses - secondary ICD10. Uses data-coding 19 comprises 18761 String-valued members in a hierarchical tree. visit-3
1.5	0.03	0.03	4334	2.1	0.06	0.06	2229	0	0	0	2105	2010-1.0	Suffer from 'nerves'. Uses data-coding 100349 comprises 4 Integer-valued members in a simple list. visit-2
1.5	0.03	0.03	7195	1	0.03	0.03	3797	0.7	0.02	0.02	3398	103140-4.0	Fish consumer. Uses data-coding 100010 comprises 2 Integer-valued members in a simple list. visit-5
1.5	-0.03	0.03	4060	1.1	-0.04	0.04	2075	0.5	-0.02	0.02	1985	2139-1.0	Age first had sexual intercourse. Uses data-coding 100504 comprises 3 Integer-valued members in a simple list. visit-2
1.5	-0.03	0.03	5326	1.3	-0.04	0.04	2722	0.3	-0.01	0.01	2604	4253-2.7	Time number displayed for visit-46
1.5	-0.03	0.03	4463	2.4	-0.06	0.06	2302	0.2	-0.01	0.01	2161	1349-1.0	Processed meat intake. Uses data-coding 100377 comprises 8 Integer-valued members in a simple list. visit-2
1.5	0.06	0.06	1369	0.7	0.05	0.05	683	0.8	0.05	0.05	686	103020-1.0	Beef intake. Uses data-coding 100016 comprises 6 Integer-valued members in a simple list. visit-2
1.5	-0.04	0.04	3000	0.1	0.01	0.01	1512	1.6	-0.06	0.06	1488	5984-0.49	ECG, load visit-59
1.5	0.02	0.02	8757	0.4	0.01	0.01	4840	1.7	0.04	0.04	3917	22620-0.1	Job involved shift work. Uses data-coding 7 visit-2
1.5	-0.03	0.03	5894	0.3	-0.01	0.01	3467	2	-0.05	0.05	2427	41245-0.1	Main speciality of consultant (recoded). Uses data-coding 270 comprises 87 Integer-valued members in a simple list. visit-2
1.5	-0.03	0.03	4466	0.2	-0.01	0.01	2303	2	-0.06	0.06	2163	136-1.0	Number of operations, self-reported visit-2
1.5	-0.02	0.02	8912	2.2	-0.04	0.04	4955	0.2	-0.01	0.01	3957	90116-0.0	Fraction acceleration &lt;= 45 milli-gravities
1.5	0.02	0.02	17988	0.7	-0.01	0.01	9517	3.5	0.04	0.04	8471	30200-0.0	Neutrophill percentage
1.5	-0.05	0.05	1963	1.5	-0.07	0.07	962	0.2	-0.02	0.02	1001	100190-1.0	Orange juice intake. Uses data-coding 100006 comprises 7 Integer-valued members in a simple list. visit-2
1.5	-0.26	0.26	65	0.3	0.12	0.12	30	2.8	-0.52	0.52	35	5104-0.3	3mm strong meridian angle (left) visit-4
1.5	0.02	0.02	14103	0.4	0.01	0.01	7231	2.3	0.03	0.03	6872	4990-2.0	FI6 : conditional arithmetic. Uses data-coding 100648 comprises 7 Integer-valued members in a simple list. visit-3
1.5	0.18	0.18	137	1.7	0.26	0.26	83	0.1	0.04	0.04	54	102910-3.0	Other cheese intake. Uses data-coding 100003 comprises 4 Integer-valued members in a simple list. visit-4
1.5	0.02	0.02	17902	0.7	0.01	0.01	9482	0.8	0.02	0.02	8420	3088-2.0	Contra-indications for spirometry. Uses data-coding 100267 comprises 3 Integer-valued members in a simple list. visit-3
1.5	0.03	0.03	6495	1	0.03	0.03	3476	0.9	0.03	0.03	3019	20089-1.0	Type of meals eaten. Uses data-coding 79 comprises 5 Integer-valued members in a simple list. visit-6
1.5	-0.3	0.3	50	0.9	-0.33	0.33	22	0.5	-0.21	0.21	28	4233-1.8	Mean signal-to-noise ratio (SNR), (left) visit-29
1.5	0.05	0.05	2105	0	0	0	797	1.7	0.07	0.07	1308	5983-0.58	ECG, heart rate visit-67
1.5	0.05	0.05	1582	0.3	0.02	0.02	734	1.1	0.06	0.06	848	4256-2.9	Time elapsed visit-48
1.5	-0.05	0.05	2108	0	0	0	0	1.3	-0.04	0.04	2108	2375-1.0	Relative age of first facial hair. Uses data-coding 100570 comprises 5 Integer-valued members in a simple list. visit-2
1.5	0.03	0.03	6889	0.7	0.02	0.02	3604	0.9	0.03	0.03	3285	4255-2.6	Time last key touched visit-45
1.5	-0.04	0.04	2608	0.2	-0.01	0.01	1213	0.9	-0.04	0.04	1395	5984-0.52	ECG, load visit-63
1.5	-0.04	0.04	3055	1	-0.04	0.04	1598	0.9	-0.04	0.04	1457	100008-0.0	Total sugars
1.5	0.09	0.09	548	0.5	0.06	0.06	275	1.1	0.11	0.11	273	5674-1.0	Severity of manic/irritable episodes. Uses data-coding 100500 comprises 4 Integer-valued members in a simple list. visit-2
1.4	0.31	0.31	46	1.1	0.36	0.36	25	1.1	0.38	0.38	21	4244-0.9	Mean signal-to-noise ratio (SNR), (right) visit-15
1.4	-0.12	0.12	297	1.1	-0.14	0.14	165	1	-0.15	0.15	132	5325-0.0	Ever had refractive laser eye surgery. Uses data-coding 100272 comprises 5 Integer-valued members in a simple list.
1.4	0.05	0.05	1704	1.7	0.08	0.08	868	0.3	0.02	0.02	836	100270-3.0	Filtered coffee intake. Uses data-coding 100006 comprises 7 Integer-valued members in a simple list. visit-4
1.4	0.02	0.02	12532	1.7	0.03	0.03	6950	0.3	0.01	0.01	5582	41095-0.0	Episodes containing &quot;Date of decision to admit to hospital&quot; data
1.4	-0.02	0.02	7195	0	0	0	3797	2.2	-0.05	0.05	3398	100009-4.0	Englyst dietary fibre visit-5
1.4	-0.04	0.04	2489	0.6	-0.03	0.03	1116	0.7	-0.04	0.04	1373	5984-0.53	ECG, load visit-64
1.4	-0.03	0.03	5856	0.6	-0.02	0.02	3149	0.9	-0.03	0.03	2707	100760-2.0	Breakfast cereal consumed. Uses data-coding 100010 comprises 2 Integer-valued members in a simple list. visit-3
1.4	0.03	0.03	4233	1.1	0.04	0.04	2166	0.7	0.03	0.03	2067	5986-1.3	ECG, phase time visit-152
1.4	-0.03	0.03	4653	0.8	-0.03	0.03	2448	0.8	-0.03	0.03	2205	5108-0.0	3mm asymmetry angle (right)
1.4	0.03	0.03	5566	0.7	0.02	0.02	3134	1.2	0.04	0.04	2432	20200-0.28	Values wanted visit-39
1.4	0.05	0.05	1916	0.9	0.05	0.05	1009	0.8	0.05	0.05	907	4255-0.2	Time last key touched visit-9
1.4	-0.14	0.14	233	1.2	-0.17	0.17	118	0.7	-0.12	0.12	115	102000-1.0	Pizza intake. Uses data-coding 100004 comprises 5 Integer-valued members in a simple list. visit-2
1.4	0.07	0.07	802	1.7	0.11	0.11	470	0.5	0.05	0.05	332	6179-1.1	Mineral and other dietary supplements. Uses data-coding 100630 comprises 8 Integer-valued members in a simple list. visit-8
1.4	0.08	0.08	633	1.5	0.11	0.11	384	0.2	0.04	0.04	249	6147-2.2	Reason for glasses/contact lenses. Uses data-coding 100514 comprises 9 Integer-valued members in a simple list. visit-15
1.4	-0.12	0.12	317	0.9	-0.12	0.12	177	0.8	-0.12	0.12	140	10612-0.0	Number of words beginning with 'S' (pilot). Uses data-coding 100696 comprises 1 Integer-valued members in a simple list.
1.4	0.02	0.02	18014	0.1	0	0	9529	3	0.04	0.04	8485	30090-0.0	Platelet crit
1.4	0.03	0.03	4910	0.3	0.01	0.01	2606	1.6	0.05	0.05	2304	2644-2.0	Light smokers, at least 100 smokes in lifetime. Uses data-coding 100349 comprises 4 Integer-valued members in a simple list. visit-3
1.4	-0.14	0.14	230	0.6	-0.11	0.11	126	1.2	-0.18	0.18	104	3972-2.0	Number of adopted brothers. Uses data-coding 100291 comprises 2 Integer-valued members in a simple list. visit-3
1.4	-0.02	0.02	11972	0.5	-0.01	0.01	6696	1.6	-0.03	0.03	5276	41246-0.0	Treatment speciality of consultant (recoded). Uses data-coding 269 comprises 165 Integer-valued members in a simple list.
1.4	0.02	0.02	18656	1.1	0.02	0.02	9900	0.4	0.01	0.01	8756	404-0.11	Duration to first press of snap-button in each round visit-4
1.4	0.18	0.18	128	1	0.22	0.22	58	1	0.19	0.19	70	20093-0.0	Type of large bap eaten. Uses data-coding 81 comprises 5 Integer-valued members in a simple list.
1.4	0.04	0.04	2477	0	0	0	1109	2.1	0.07	0.07	1368	5983-0.53	ECG, heart rate visit-62
1.4	0.05	0.05	1916	0.9	0.05	0.05	1009	1	0.05	0.05	907	4254-0.1	Time first key touched visit-2
1.4	0.07	0.07	885	1.4	0.1	0.1	428	0.6	0.05	0.05	457	4256-0.8	Time elapsed visit-15
1.4	0.03	0.03	4752	1.8	0.05	0.05	2488	0	0	0	2264	5265-0.0	Corneal resistance factor (left)
1.4	-0.02	0.02	17102	0.3	-0.01	0.01	9102	1.2	-0.02	0.02	8000	4236-2.14	Triplet entered (left) visit-36
1.4	0.02	0.02	18078	0.6	0.01	0.01	9523	0.9	0.02	0.02	8555	6164-0.0	Types of physical activity in last 4 weeks. Uses data-coding 100316 comprises 7 Integer-valued members in a simple list.
1.4	-0.12	0.12	311	0.9	-0.11	0.11	174	0.7	-0.11	0.11	137	102730-0.0	White rice intake. Uses data-coding 100001 comprises 3 Integer-valued members in a simple list.
1.4	0.04	0.04	2262	0.9	0.04	0.04	1127	0.7	0.04	0.04	1135	5556-0.0	FI9 : concept interpolation. Uses data-coding 100651 comprises 7 Integer-valued members in a simple list.
1.4	0.03	0.03	5325	0.3	0.01	0.01	2721	1.1	0.03	0.03	2604	4255-2.7	Time last key touched visit-46
1.4	0.02	0.02	10185	1.2	0.03	0.03	5536	0.2	0.01	0.01	4649	20132-0.1	Number of incorrect matches in round visit-2
1.4	0.03	0.03	5702	2.3	0.05	0.05	3145	0.2	0.01	0.01	2557	100150-4.0	Drinking water intake. Uses data-coding 100006 comprises 7 Integer-valued members in a simple list. visit-5
1.4	0.05	0.05	1916	0.3	0.02	0.02	1009	1.7	0.08	0.08	907	4255-0.0	Time last key touched
1.4	0.02	0.02	13135	1.9	0.03	0.03	6863	0	0	0	6272	806-0.0	Job involves mainly walking or standing. Uses data-coding 100301 comprises 6 Integer-valued members in a simple list.
1.4	-0.03	0.03	5856	2.2	-0.05	0.05	3149	0.1	0.01	0.01	2707	102800-2.0	Cheese consumers. Uses data-coding 100010 comprises 2 Integer-valued members in a simple list. visit-3
1.4	0.15	0.15	181	1.9	0.24	0.24	107	0.1	-0.02	0.02	74	20148-0.10	Errors before selecting correct item in alphanumeric path (trail #2) visit-2
1.4	0.02	0.02	9111	0.5	0.01	0.01	4961	1	0.03	0.03	4150	20230-0.23	Duration to entering value visit-34
1.4	0.03	0.03	4472	0.1	0.01	0.01	2364	2.3	0.06	0.06	2108	30200-2.0	Neutrophill percentage visit-3
1.4	-0.02	0.02	8912	0.6	-0.02	0.02	4955	0.9	-0.02	0.02	3957	90091-0.0	No-wear time bias adjusted acceleration maximum
1.4	0.13	0.13	246	0.4	0.07	0.07	136	1.4	0.2	0.2	110	10886-0.0	Difference in mobile phone use compared to one year previously (pilot). Uses data-coding 100664 comprises 6 Integer-valued members in a simple list.
1.4	0.05	0.05	1875	0.5	-0.04	0.04	646	3.4	0.1	0.1	1229	5983-0.74	ECG, heart rate visit-85
1.4	-0.03	0.03	4254	0.3	0.01	0.01	2189	3	-0.07	0.07	2065	30180-1.0	Lymphocyte percentage visit-2
1.4	-0.15	0.15	176	0.5	-0.1	0.1	97	1.2	-0.21	0.21	79	20094-1.1	Type of bread roll eaten. Uses data-coding 81 comprises 5 Integer-valued members in a simple list. visit-7
1.4	0.04	0.04	3158	1.2	0.05	0.05	1617	0.3	0.02	0.02	1541	5986-0.33	ECG, phase time visit-42
1.4	0.04	0.04	3075	1.6	0.06	0.06	1568	0	0	0	1507	5986-0.40	ECG, phase time visit-50
1.4	0.02	0.02	10039	0.7	0.02	0.02	5448	0.9	0.02	0.02	4591	20230-0.17	Duration to entering value visit-27
1.4	-0.03	0.03	5856	1.6	-0.04	0.04	3149	0.4	-0.01	0.01	2707	102250-2.0	Sweet snack consumers. Uses data-coding 100010 comprises 2 Integer-valued members in a simple list. visit-3
1.4	0.16	0.16	166	0.2	0.06	0.06	62	1.8	0.24	0.24	104	103050-2.0	Crumbed or deep-fried poultry intake. Uses data-coding 100016 comprises 6 Integer-valued members in a simple list. visit-3
1.4	-0.02	0.02	8475	0	0	0	1	1.7	-0.03	0.03	8474	2415-2.0	Had major operations. Uses data-coding 100603 comprises 4 Integer-valued members in a simple list. visit-3
1.4	0.06	0.06	981	0.2	0.03	0.03	435	1.3	0.08	0.08	546	2887-1.0	Number of cigarettes previously smoked daily. Uses data-coding 100353 comprises 2 Integer-valued members in a simple list. visit-2
1.4	-0.15	0.15	184	0.1	-0.02	0.02	125	2.3	-0.36	0.36	59	2956-2.0	General pain for 3+ months. Uses data-coding 100349 comprises 4 Integer-valued members in a simple list. visit-3
1.4	0.02	0.02	14407	0.3	0.01	0.01	7816	1.2	0.02	0.02	6591	971-0.0	Frequency of walking for pleasure in last 4 weeks. Uses data-coding 100317 comprises 8 Integer-valued members in a simple list.
1.4	0.06	0.06	971	0.1	-0.01	0.01	507	3.1	0.16	0.16	464	3761-1.0	Age hay fever, rhinitis or eczema diagnosed. Uses data-coding 100291 comprises 2 Integer-valued members in a simple list. visit-2
1.4	0.08	0.08	697	0.1	0.02	0.02	363	2.2	0.15	0.15	334	3456-0.0	Number of cigarettes currently smoked daily (current cigarette smokers). Uses data-coding 100355 comprises 3 Integer-valued members in a simple list.
1.4	0.05	0.05	1889	0.6	-0.04	0.04	650	3.1	0.1	0.1	1239	5983-0.73	ECG, heart rate visit-84
1.4	0.02	0.02	11919	2.2	0.03	0.03	6653	0.2	0.01	0.01	5266	41248-0.0	Destinations on discharge from hospital (recoded). Uses data-coding 267 comprises 49 Integer-valued members in a hierarchical tree.
1.4	-0.01	0.01	18834	3.6	-0.04	0.04	10000	0.7	0.01	0.01	8834	2306-0.0	Weight change compared with 1 year ago. Uses data-coding 100540 comprises 5 Integer-valued members in a simple list.
1.4	0.04	0.04	3055	0.9	0.04	0.04	1598	0.8	0.04	0.04	1457	104910-0.0	Time spent doing moderate physical activity. Uses data-coding 100011 comprises 8 Integer-valued members in a simple list.
1.4	0.03	0.03	4462	0.8	0.03	0.03	2300	0.6	0.02	0.02	2162	2492-1.0	Taking other prescription medications. Uses data-coding 100603 comprises 4 Integer-valued members in a simple list. visit-2
1.4	-0.09	0.09	468	0.7	-0.08	0.08	249	1.2	-0.12	0.12	219	102370-4.0	Cereal bar intake. Uses data-coding 100005 comprises 7 Integer-valued members in a simple list. visit-5
1.4	0.05	0.05	1601	0.6	0.04	0.04	968	1	0.06	0.06	633	40008-2.0	Age at cancer diagnosis visit-13
1.4	-0.04	0.04	2152	0.4	-0.02	0.02	1240	1.5	-0.07	0.07	912	40019-0.0	Cancer report format. Uses data-coding 262 comprises 2 Integer-valued members in a simple list.
1.3	-0.05	0.05	1888	0.9	-0.05	0.05	1028	0.9	-0.05	0.05	860	20090-4.1	Type of fat/oil used in cooking. Uses data-coding 80 comprises 44 Integer-valued members in a simple list. visit-98
1.3	0.03	0.03	4226	0.6	0.02	0.02	2186	0.6	0.03	0.03	2040	6138-1.0	Qualifications. Uses data-coding 100305 comprises 8 Integer-valued members in a simple list. visit-7
1.3	0.03	0.03	4258	0.7	0.02	0.02	2536	1.2	0.05	0.05	1722	5386-2.0	Number of unenthusiastic/disinterested episodes. Uses data-coding 100291 comprises 2 Integer-valued members in a simple list. visit-3
1.3	0.13	0.13	235	0.9	0.15	0.15	113	0.7	0.11	0.11	122	12675-2.2	Diastolic brachial blood pressure during PWA visit-3
1.3	0.03	0.03	3993	0.4	0.02	0.02	2001	1.2	0.04	0.04	1992	5983-1.39	ECG, heart rate visit-158
1.3	-0.07	0.07	798	1.7	-0.11	0.11	416	0.1	0.02	0.02	382	4230-2.14	Signal-to-noise-ratio (SNR) of triplet (left) visit-36
1.3	-0.02	0.02	16299	1	-0.02	0.02	8666	0.9	-0.02	0.02	7633	1130-0.0	Hands-free device/speakerphone use with mobile phone in last 3 month. Uses data-coding 100337 comprises 7 Integer-valued members in a simple list.
1.3	0.03	0.03	5883	1.1	0.03	0.03	3393	0.4	0.02	0.02	2490	41249-0.1	Methods of admission to hospital (recoded). Uses data-coding 264 comprises 35 Integer-valued members in a hierarchical tree. visit-2
1.3	0.04	0.04	2860	2.2	0.07	0.07	1520	0.1	-0.01	0.01	1340	22620-0.4	Job involved shift work. Uses data-coding 7 visit-35
1.3	0.06	0.06	1142	0.4	0.04	0.04	531	1.1	0.07	0.07	611	103080-3.0	Ham intake. Uses data-coding 100016 comprises 6 Integer-valued members in a simple list. visit-4
1.3	0.02	0.02	6763	0.3	0.01	0.01	3543	1.4	0.04	0.04	3220	4244-0.11	Mean signal-to-noise ratio (SNR), (right) visit-3
1.3	-0.15	0.15	173	0.6	-0.12	0.12	101	1.3	-0.23	0.23	72	101270-0.0	Other bread intake. Uses data-coding 100006 comprises 7 Integer-valued members in a simple list.
1.3	-0.02	0.02	7564	1.8	-0.04	0.04	3959	0.2	-0.01	0.01	3605	767-2.0	Length of working week for main job. Uses data-coding 100291 comprises 2 Integer-valued members in a simple list. visit-3
1.3	0.04	0.04	3159	1.3	0.05	0.05	1618	0.3	0.02	0.02	1541	5986-0.32	ECG, phase time visit-41
1.3	0.03	0.03	4460	1.4	0.04	0.04	2299	0.2	0.01	0.01	2161	20023-1.0	Mean time to correctly identify matches visit-2
1.3	-0.25	0.25	64	0.7	-0.24	0.24	32	0.7	-0.23	0.23	32	5912-1.0	Which eye(s) affected by macular degeneration. Uses data-coding 100515 comprises 3 Integer-valued members in a simple list. visit-2
1.3	-0.12	0.12	296	0.5	-0.09	0.09	153	0.7	-0.11	0.11	143	102350-0.0	Chocolate biscuits intake. Uses data-coding 100005 comprises 7 Integer-valued members in a simple list.
1.3	0.15	0.15	188	0.7	0.13	0.13	97	1	0.18	0.18	91	102960-4.0	Eggs in sandwiches intake. Uses data-coding 100003 comprises 4 Integer-valued members in a simple list. visit-5
1.3	0.07	0.07	777	0.9	0.08	0.08	347	0.7	0.07	0.07	430	6164-1.3	Types of physical activity in last 4 weeks. Uses data-coding 100316 comprises 7 Integer-valued members in a simple list. visit-9
1.3	0.02	0.02	6887	0.7	0.02	0.02	3602	0.7	0.02	0.02	3285	4254-2.6	Time first key touched visit-45
1.3	0.03	0.03	5325	0.3	0.01	0.01	2721	1.1	0.03	0.03	2604	4256-2.7	Time elapsed visit-46
1.3	-0.15	0.15	173	1	-0.17	0.17	97	0.1	-0.03	0.03	76	100220-1.0	Fruit smoothie intake. Uses data-coding 100006 comprises 7 Integer-valued members in a simple list. visit-2
1.3	-0.03	0.03	5856	1.5	-0.04	0.04	3149	0.4	-0.02	0.02	2707	102130-2.0	Dessert consumers. Uses data-coding 100010 comprises 2 Integer-valued members in a simple list. visit-3
1.3	-0.02	0.02	7195	1.1	-0.03	0.03	3797	0.6	-0.02	0.02	3398	100003-4.0	Protein visit-5
1.3	0.05	0.05	1753	1.1	0.06	0.06	895	0.5	0.03	0.03	858	20008-1.2	Interpolated Year when non-cancer illness first diagnosed. Uses data-coding 13 comprises 3 Real-valued members in a simple list. visit-42
1.3	0.02	0.02	14490	0.9	0.02	0.02	7675	0.5	0.01	0.01	6815	12680-2.1	Central augmentation pressure during PWA visit-2
1.3	-0.04	0.04	3214	0.7	-0.03	0.03	1711	1	-0.04	0.04	1503	5105-1.1	6mm strong meridian angle (left) visit-8
1.3	0.21	0.21	94	0.2	0.06	0.06	52	2	0.39	0.39	42	102890-2.0	Mozzarella intake. Uses data-coding 100003 comprises 4 Integer-valued members in a simple list. visit-3
1.3	-0.03	0.03	5856	0.4	-0.02	0.02	3149	1.6	-0.04	0.04	2707	102520-2.0	Soup consumers. Uses data-coding 100010 comprises 2 Integer-valued members in a simple list. visit-3
1.3	0.05	0.05	1832	0	0	0	942	1.9	0.08	0.08	890	404-1.3	Duration to first press of snap-button in each round visit-18
1.3	-0.04	0.04	3170	1.7	-0.06	0.06	1622	0.5	-0.03	0.03	1548	30110-1.0	Platelet distribution width visit-2
1.3	0.02	0.02	6853	0.9	0.03	0.03	3647	1.1	0.03	0.03	3206	100240-1.0	Coffee consumed. Uses data-coding 100010 comprises 2 Integer-valued members in a simple list. visit-2
1.3	-0.02	0.02	6851	1.3	-0.03	0.03	3677	0.6	-0.02	0.02	3174	1737-2.0	Childhood sunburn occasions. Uses data-coding 100291 comprises 2 Integer-valued members in a simple list. visit-3
1.3	-0.03	0.03	4338	0.6	-0.02	0.02	2256	1	-0.04	0.04	2082	2110-1.0	Able to confide. Uses data-coding 100501 comprises 8 Integer-valued members in a simple list. visit-2
1.3	-0.04	0.04	2046	0.4	-0.03	0.03	993	0.9	-0.05	0.05	1053	100190-4.0	Orange juice intake. Uses data-coding 100006 comprises 7 Integer-valued members in a simple list. visit-5
1.3	0.03	0.03	3955	0	0	0	1969	1.7	0.05	0.05	1986	5983-1.42	ECG, heart rate visit-162
1.3	0.04	0.04	3160	1.3	0.05	0.05	1619	0.3	0.02	0.02	1541	5986-0.31	ECG, phase time visit-40
1.3	-0.11	0.11	316	0.9	-0.11	0.11	214	0.5	-0.1	0.1	102	104570-1.0	Pineapple intake. Uses data-coding 100004 comprises 5 Integer-valued members in a simple list. visit-2
1.3	0.02	0.02	17109	0.9	0.02	0.02	9106	0.6	0.01	0.01	8003	4236-2.12	Triplet entered (left) visit-34
1.3	0.18	0.18	123	1	0.19	0.19	77	0.9	0.23	0.23	46	100720-4.0	Fortified wine intake. Uses data-coding 100006 comprises 7 Integer-valued members in a simple list. visit-5
1.3	0.03	0.03	4391	0.4	0.02	0.02	2269	1.3	0.04	0.04	2122	4233-1.15	Mean signal-to-noise ratio (SNR), (left) visit-22
1.3	-0.2	0.2	95	1.5	-0.28	0.28	60	0.4	-0.15	0.15	35	104490-0.0	Grapefruit intake. Uses data-coding 100004 comprises 5 Integer-valued members in a simple list.
1.3	0.02	0.02	6766	0.2	0.01	0.01	3546	1.5	0.04	0.04	3220	4244-0.10	Mean signal-to-noise ratio (SNR), (right) visit-2
1.3	-0.04	0.04	2957	0.1	-0.01	0.01	1448	1.1	-0.04	0.04	1509	3063-1.2	Forced expiratory volume in 1-second (FEV1) visit-6
1.3	0.19	0.19	104	2.5	0.39	0.39	57	0.5	-0.14	0.14	47	102980-4.0	Other egg intake. Uses data-coding 100003 comprises 4 Integer-valued members in a simple list. visit-5
1.3	0.01	0.01	17692	0.2	0	0	9360	2.5	0.03	0.03	8332	30290-0.0	High light scatter reticulocyte percentage
1.3	-0.08	0.08	624	1.7	-0.14	0.14	284	0.1	-0.01	0.01	340	4233-2.9	Mean signal-to-noise ratio (SNR), (left) visit-45
1.3	-0.01	0.01	18014	1.7	-0.02	0.02	9529	0.1	0	0	8485	30030-0.0	Haematocrit percentage
1.3	-0.03	0.03	4392	0.5	-0.02	0.02	2269	1	-0.04	0.04	2123	4232-1.9	Triplet correct (left). Uses data-coding 29 comprises 3 Integer-valued members in a simple list. visit-30
1.3	0.14	0.14	187	1.5	0.23	0.23	83	0.4	0.08	0.08	104	103050-1.0	Crumbed or deep-fried poultry intake. Uses data-coding 100016 comprises 6 Integer-valued members in a simple list. visit-2
1.3	0.07	0.07	703	0.8	0.07	0.07	421	0.7	0.07	0.07	282	104220-4.0	Garlic intake. Uses data-coding 100017 comprises 5 Integer-valued members in a simple list. visit-5
1.3	-0.04	0.04	3055	1.1	-0.04	0.04	1598	0.4	-0.02	0.02	1457	100025-0.0	Vitamin E
1.3	0.02	0.02	6853	0.8	0.02	0.02	3647	0.7	0.02	0.02	3206	104670-1.0	Vitamin supplement user. Uses data-coding 100010 comprises 2 Integer-valued members in a simple list. visit-2
1.3	0.03	0.03	3258	0.3	0.02	0.02	1778	1.2	0.05	0.05	1480	5485-2.0	Leg pain when walking normally. Uses data-coding 100349 comprises 4 Integer-valued members in a simple list. visit-3
1.3	-0.02	0.02	7195	0.1	0	0	3797	1.9	-0.04	0.04	3398	100006-4.0	Saturated fat visit-5
1.3	0.2	0.2	95	0.2	0.09	0.09	26	1.2	0.22	0.22	69	6150-1.1	Vascular/heart problems diagnosed by doctor. Uses data-coding 100605 comprises 6 Integer-valued members in a simple list. visit-6
1.3	0.03	0.03	6132	0.8	0.02	0.02	3117	0.5	0.02	0.02	3015	6138-2.2	Qualifications. Uses data-coding 100305 comprises 8 Integer-valued members in a simple list. visit-15
1.3	-0.03	0.03	4403	1.2	-0.04	0.04	2268	0.3	-0.01	0.01	2135	4119-1.0	Ankle spacing width (right) visit-2
1.3	0.01	0.01	17684	1	0.02	0.02	9402	0.7	0.01	0.01	8282	4270-2.0	Volume level set by participant (left). Uses data-coding 15 comprises 5 Integer-valued members in a simple list. visit-3
1.3	0.03	0.03	5325	0.9	0.03	0.03	2721	0.4	0.02	0.02	2604	4254-2.7	Time first key touched visit-46
1.3	-0.03	0.03	3685	0.4	-0.02	0.02	2007	0.9	-0.04	0.04	1678	22423-2.0	LV stroke volume
1.3	-0.08	0.08	571	0.9	-0.09	0.09	297	0.8	-0.09	0.09	274	22616-0.7	Breathing problems during period of job. Uses data-coding 7 visit-38
1.3	0.02	0.02	8912	1.2	0.03	0.03	4955	0.3	0.01	0.01	3957	90032-0.0	Average acceleration 05:00 - 05:59
1.3	0.15	0.15	162	1.5	0.2	0.2	113	0	0.02	0.02	49	104510-1.0	Mango intake. Uses data-coding 100004 comprises 5 Integer-valued members in a simple list. visit-2
1.3	0.04	0.04	3067	1.6	0.06	0.06	1565	0	0	0	1502	5986-0.41	ECG, phase time visit-51
1.3	0.02	0.02	8912	0.7	0.02	0.02	4955	1.3	0.03	0.03	3957	90031-0.0	Average acceleration 04:00 - 04:59
1.3	0.01	0.01	18014	0.1	0	0	9529	1.9	0.03	0.03	8485	30080-0.0	Platelet count
1.3	0.03	0.03	4447	0.5	0.02	0.02	2294	1.1	0.04	0.04	2153	6033-1.0	Maximum heart rate during fitness test visit-2
1.3	0.12	0.12	270	0.6	0.12	0.12	92	0.9	0.11	0.11	178	101090-1.0	Bap intake. Uses data-coding 100006 comprises 7 Integer-valued members in a simple list. visit-2
1.3	0.03	0.03	5856	1.4	0.04	0.04	3149	0.1	0	0	2707	102930-2.0	Egg consumers. Uses data-coding 100010 comprises 2 Integer-valued members in a simple list. visit-3
1.3	-0.1	0.1	344	1	-0.13	0.13	172	0.2	-0.04	0.04	172	103040-1.0	Lamb intake. Uses data-coding 100016 comprises 6 Integer-valued members in a simple list. visit-2
1.3	0.06	0.06	1133	0.6	0.05	0.05	670	1.1	0.08	0.08	463	100360-3.0	Decaffeinated coffee. Uses data-coding 100009 comprises 2 Integer-valued members in a simple list. visit-4
1.3	0.01	0.01	18141	0.4	0.01	0.01	9634	1.6	0.02	0.02	8507	1339-2.0	Non-oily fish intake. Uses data-coding 100377 comprises 8 Integer-valued members in a simple list. visit-3
1.3	-0.03	0.03	4047	0.9	-0.03	0.03	2071	0.8	-0.03	0.03	1976	5237-1.0	3mm index of best keratometry results (right) visit-2
1.3	0.03	0.03	3979	0.2	0.01	0.01	1992	1.4	0.05	0.05	1987	5983-1.40	ECG, heart rate visit-160
1.3	-0.02	0.02	8912	1.9	-0.04	0.04	4955	0.2	-0.01	0.01	3957	90117-0.0	Fraction acceleration &lt;= 50 milli-gravities
1.3	-0.03	0.03	4838	1.7	-0.05	0.05	2504	0.2	-0.01	0.01	2334	100400-1.0	Standard tea intake. Uses data-coding 100007 comprises 6 Integer-valued members in a simple list. visit-2
1.3	0.01	0.01	17831	2.7	0.03	0.03	9424	0	0	0	8407	904-2.0	Number of days/week of vigorous physical activity 10+ minutes. Uses data-coding 100291 comprises 2 Integer-valued members in a simple list. visit-3
1.3	-0.05	0.05	1389	1.7	-0.08	0.08	770	0.2	-0.02	0.02	619	41204-0.7	Diagnoses - secondary ICD10. Uses data-coding 19 comprises 18761 String-valued members in a hierarchical tree. visit-403
1.3	-0.07	0.07	792	0.7	-0.06	0.06	417	1	-0.09	0.09	375	5832-1.0	Which eye(s) affected by hypermetropia (long sight). Uses data-coding 100515 comprises 3 Integer-valued members in a simple list. visit-2
1.3	-0.01	0.01	17151	0.2	-0.01	0.01	9134	1.3	-0.02	0.02	8017	4243-2.11	Triplet correct (right). Uses data-coding 29 comprises 3 Integer-valued members in a simple list. visit-33
1.3	0.03	0.03	4466	1.2	0.04	0.04	2303	0.5	0.02	0.02	2163	3-1.0	Verbal interview duration visit-2
1.3	0.02	0.02	6905	1.9	0.04	0.04	3609	0.2	0.01	0.01	3296	4674-0.0	Private healthcare. Uses data-coding 100511 comprises 6 Integer-valued members in a simple list.
1.3	-0.26	0.26	54	0.7	-0.27	0.27	23	0.8	-0.27	0.27	31	5111-0.4	3mm asymmetry angle (left) visit-5
1.3	0.27	0.27	52	0.6	0.23	0.23	25	0.7	0.25	0.25	27	20112-0.1	Illnesses of adopted father. Uses data-coding 1010 comprises 18 Integer-valued members in a simple list. visit-2
1.3	0.01	0.01	18667	1.5	0.02	0.02	9907	0.3	0.01	0.01	8760	404-0.10	Duration to first press of snap-button in each round visit-3
1.3	0.04	0.04	2036	0.1	-0.01	0.01	741	1.6	0.06	0.06	1295	5983-0.60	ECG, heart rate visit-70
1.3	-0.03	0.03	4465	0.9	-0.03	0.03	2303	0.2	-0.01	0.01	2162	2207-1.0	Wears glasses or contact lenses. Uses data-coding 100352 comprises 3 Integer-valued members in a simple list. visit-2
1.3	-0.02	0.02	7474	1.3	-0.03	0.03	3949	0.4	-0.02	0.02	3525	4253-2.5	Time number displayed for visit-44
1.3	0.03	0.03	3055	0.1	0.01	0.01	1598	2.5	0.08	0.08	1457	102930-0.0	Egg consumers. Uses data-coding 100010 comprises 2 Integer-valued members in a simple list.
1.3	0.03	0.03	4098	0.5	0.02	0.02	2075	0.7	0.03	0.03	2023	5986-1.33	ECG, phase time visit-156
1.3	0.02	0.02	6927	0.1	-0.01	0.01	3625	2.4	0.05	0.05	3302	4548-0.0	Health satisfaction. Uses data-coding 100478 comprises 8 Integer-valued members in a simple list.
1.3	0.14	0.14	203	0.4	0.09	0.09	90	1.1	0.16	0.16	113	22644-0.4	Consecutive night shifts during mixed shift periods. Uses data-coding 487 visit-15
1.3	0.01	0.01	18117	0.3	0.01	0.01	9606	1.1	0.02	0.02	8511	2100-2.0	Seen a psychiatrist for nerves, anxiety, tension or depression. Uses data-coding 100349 comprises 4 Integer-valued members in a simple list. visit-3
1.3	0.03	0.03	5544	0.2	0.01	0.01	2921	1.4	0.04	0.04	2623	2644-0.0	Light smokers, at least 100 smokes in lifetime. Uses data-coding 100349 comprises 4 Integer-valued members in a simple list.
1.3	-0.03	0.03	3828	0.8	-0.03	0.03	2051	0.3	-0.02	0.02	1777	23307-2.0	Pelvis bone area
1.3	0.02	0.02	16219	1.2	0.02	0.02	8656	0.4	0.01	0.01	7563	3065-2.0	Ordering of blows. Uses data-coding 23 comprises 3 Integer-valued members in a simple list. visit-7
1.3	0.04	0.04	1959	1.8	0.08	0.08	1036	0	0	0	923	102820-1.0	Hard cheese intake. Uses data-coding 100003 comprises 4 Integer-valued members in a simple list. visit-2
1.3	-0.02	0.02	9636	0.9	-0.02	0.02	9635	0	0	0	1	2724-2.0	Had menopause. Uses data-coding 100579 comprises 5 Integer-valued members in a simple list. visit-3
1.3	-0.14	0.14	184	0.3	0.09	0.09	81	2.4	-0.28	0.28	103	4258-0.10	Number entered by participant visit-3
1.3	0.04	0.04	2599	0.1	0.01	0.01	1208	1.5	0.06	0.06	1391	5983-0.52	ECG, heart rate visit-61
1.3	-0.05	0.05	1408	1.1	-0.06	0.06	805	0.6	-0.04	0.04	603	6151-0.0	Fractured bone site(s). Uses data-coding 100622 comprises 9 Integer-valued members in a simple list.
1.3	-0.01	0.01	17129	0.6	-0.01	0.01	9117	1.2	-0.02	0.02	8012	4236-2.7	Triplet entered (left) visit-43
1.3	0.03	0.03	4254	0.7	0.03	0.03	2189	0.7	0.03	0.03	2065	30190-1.0	Monocyte percentage visit-2
1.2	0.16	0.16	147	2.1	0.32	0.32	70	0.1	-0.03	0.03	77	101980-0.0	Single crust pastry intake. Uses data-coding 100004 comprises 5 Integer-valued members in a simple list.
1.2	-0.07	0.07	791	0.7	-0.07	0.07	359	0.7	-0.06	0.06	432	101430-4.0	Number of bread rolls with butter/margarine. Uses data-coding 100006 comprises 7 Integer-valued members in a simple list. visit-5
1.2	-0.01	0.01	18397	1.8	-0.02	0.02	9807	0.1	0	0	8590	1488-0.0	Tea intake. Uses data-coding 100373 comprises 3 Integer-valued members in a simple list.
1.2	0.26	0.26	54	0.6	0.2	0.2	31	0.8	0.3	0.3	23	6147-2.3	Reason for glasses/contact lenses. Uses data-coding 100514 comprises 9 Integer-valued members in a simple list. visit-16
1.2	-0.04	0.04	2246	1	-0.04	0.04	2246	0	0	0	0	2714-1.0	Age when periods started (menarche). Uses data-coding 100291 comprises 2 Integer-valued members in a simple list. visit-2
1.2	-0.02	0.02	8586	1.2	-0.03	0.03	4814	0.5	-0.02	0.02	3772	20003-0.1	Treatment/medication code. Uses data-coding 4 comprises 6745 Integer-valued members in a simple list. visit-2
1.2	-0.18	0.18	113	0.1	-0.04	0.04	54	1	-0.22	0.22	59	22605-0.8	Work hours per week - exact value visit-34
1.2	0.03	0.03	3083	1.5	0.05	0.05	1575	0	0	0	1508	5986-0.39	ECG, phase time visit-48
1.2	0.04	0.04	2202	0.2	-0.02	0.02	883	1.8	0.07	0.07	1319	5983-0.56	ECG, heart rate visit-65
1.2	-0.03	0.03	4432	1.6	-0.05	0.05	2277	0.2	-0.01	0.01	2155	4195-1.0	Pulse wave reflection index visit-2
1.2	-0.03	0.03	4092	0.3	-0.02	0.02	1804	0.9	-0.03	0.03	2288	2936-2.0	Likelihood of resuming smoking. Uses data-coding 100369 comprises 6 Integer-valued members in a simple list. visit-3
1.2	-0.26	0.26	52	0.9	-0.32	0.32	25	0.8	-0.28	0.28	27	102200-4.0	Doughnut intake. Uses data-coding 100003 comprises 4 Integer-valued members in a simple list. visit-5
1.2	-0.04	0.04	2787	0.2	-0.02	0.02	1349	0.7	-0.04	0.04	1438	5984-0.51	ECG, load visit-62
1.2	0.04	0.04	1864	0.9	0.05	0.05	964	0.5	0.04	0.04	900	404-1.4	Duration to first press of snap-button in each round visit-19
1.2	-0.22	0.22	72	2.5	-0.52	0.52	30	0.2	0.07	0.07	42	20088-0.3	Types of spreads/sauces consumed. Uses data-coding 78 comprises 19 Integer-valued members in a simple list. visit-11
1.2	-0.02	0.02	14105	0.4	-0.01	0.01	7740	0.8	-0.02	0.02	6365	20011-2.0	Interpolated Age of participant when operation took place. Uses data-coding 13 comprises 3 Real-valued members in a simple list. visit-65
1.2	-0.02	0.02	10386	0.9	-0.02	0.02	5630	0.7	-0.02	0.02	4756	20171-0.0	FI4 : positional arithmetic. Uses data-coding 5004
1.2	-0.06	0.06	1146	2.3	-0.11	0.11	713	0.2	0.02	0.02	433	84-0.0	Cancer year/age first occurred. Uses data-coding 37 comprises 2 Integer-valued members in a simple list.
1.2	-0.02	0.02	10152	1.2	-0.03	0.03	5518	0.5	-0.01	0.01	4634	20229-0.11	Values entered visit-14
1.2	0.02	0.02	7694	0.1	0	0	4087	1.3	0.03	0.03	3607	20009-0.1	Interpolated Age of participant when non-cancer illness first diagnosed. Uses data-coding 13 comprises 3 Real-valued members in a simple list. visit-2
1.2	0.18	0.18	105	0.9	0.16	0.16	84	0.8	0.31	0.31	21	20086-1.1	Type of special diet followed. Uses data-coding 76 comprises 6 Integer-valued members in a simple list. visit-8
1.2	0.03	0.03	3160	1	0.04	0.04	1619	0.3	0.02	0.02	1541	5986-0.30	ECG, phase time visit-39
1.2	-0.03	0.03	3015	0.2	0.01	0.01	1525	1.5	-0.06	0.06	1490	5984-0.47	ECG, load visit-57
1.2	0.02	0.02	7433	0.5	0.02	0.02	3948	1.2	0.03	0.03	3485	104910-3.0	Time spent doing moderate physical activity. Uses data-coding 100011 comprises 8 Integer-valued members in a simple list. visit-4
1.2	0.01	0.01	19025	1.7	0.02	0.02	10105	0.5	0.01	0.01	8920	1200-0.0	Sleeplessness / insomnia. Uses data-coding 100343 comprises 4 Integer-valued members in a simple list.
1.2	0.01	0.01	19020	0	0	0	10105	2.1	0.03	0.03	8915	74-0.0	Fasting time
1.2	-0.03	0.03	3022	0.2	0.01	0.01	1531	2	-0.07	0.07	1491	5984-0.46	ECG, load visit-56
1.2	-0.03	0.03	4427	1.5	-0.05	0.05	2273	0.3	-0.02	0.02	2154	21021-1.0	Pulse wave Arterial Stiffness index visit-2
1.2	0.01	0.01	17692	0.2	0	0	9360	2.7	0.03	0.03	8332	30240-0.0	Reticulocyte percentage
1.2	0.12	0.12	235	0.9	0.14	0.14	113	0.6	0.11	0.11	122	12687-2.2	Mean arterial pressure during PWA visit-3
1.2	-0.12	0.12	257	1.5	-0.16	0.16	179	0.2	0.04	0.04	78	100440-4.0	Other tea intake. Uses data-coding 100007 comprises 6 Integer-valued members in a simple list. visit-5
1.2	-0.01	0.01	17750	0.8	-0.01	0.01	9386	0.9	-0.02	0.02	8364	1070-0.0	Time spent watching television (TV). Uses data-coding 100329 comprises 3 Integer-valued members in a simple list.
1.2	0.24	0.24	63	0.6	0.17	0.17	47	0.9	0.4	0.4	16	20009-2.12	Interpolated Age of participant when non-cancer illness first diagnosed. Uses data-coding 13 comprises 3 Real-valued members in a simple list. visit-63
1.2	-0.02	0.02	5856	0.6	-0.02	0.02	3149	0.7	-0.03	0.03	2707	100025-2.0	Vitamin E visit-3
1.2	-0.17	0.17	117	0.4	-0.1	0.1	60	0.9	-0.2	0.2	57	102060-1.0	Danish pastry intake. Uses data-coding 100004 comprises 5 Integer-valued members in a simple list. visit-2
1.2	0.16	0.16	138	0.4	0.09	0.09	97	1.2	0.29	0.29	41	102870-4.0	Cottage cheese intake. Uses data-coding 100003 comprises 4 Integer-valued members in a simple list. visit-5
1.2	0.02	0.02	12998	1	0.02	0.02	6269	0.2	0.01	0.01	6729	1578-2.0	Average weekly champagne plus white wine intake. Uses data-coding 100291 comprises 2 Integer-valued members in a simple list. visit-3
1.2	-0.03	0.03	5326	1.2	-0.03	0.03	2722	0.2	-0.01	0.01	2604	4252-2.7	Target number to be entered visit-46
1.2	-0.27	0.27	47	0.5	-0.18	0.18	30	0.4	-0.22	0.22	17	41249-0.5	Methods of admission to hospital (recoded). Uses data-coding 264 comprises 35 Integer-valued members in a hierarchical tree. visit-8
1.2	-0.01	0.01	17552	2.7	-0.03	0.03	9304	0.1	0	0	8248	2040-2.0	Risk taking. Uses data-coding 100349 comprises 4 Integer-valued members in a simple list. visit-3
1.2	0.14	0.14	188	1.2	0.18	0.18	109	0.5	0.11	0.11	79	41249-0.4	Methods of admission to hospital (recoded). Uses data-coding 264 comprises 35 Integer-valued members in a hierarchical tree. visit-7
1.2	-0.02	0.02	9367	1.5	-0.03	0.03	4669	0.4	-0.01	0.01	4698	6164-2.2	Types of physical activity in last 4 weeks. Uses data-coding 100316 comprises 7 Integer-valued members in a simple list. visit-13
1.2	-0.02	0.02	7195	1.2	-0.03	0.03	3797	0.2	-0.01	0.01	3398	100390-4.0	Tea consumed. Uses data-coding 100010 comprises 2 Integer-valued members in a simple list. visit-5
1.2	0.02	0.02	6870	0.8	0.02	0.02	3608	0.8	0.02	0.02	3262	404-2.2	Duration to first press of snap-button in each round visit-29
1.2	-0.02	0.02	7923	1.1	-0.02	0.02	7922	0	0	0	1	2704-0.0	Years since last cervical smear test. Uses data-coding 100569 comprises 3 Integer-valued members in a simple list.
1.2	-0.02	0.02	6853	0.7	-0.02	0.02	3647	0.6	-0.02	0.02	3206	100006-1.0	Saturated fat visit-2
1.2	-0.03	0.03	3055	0.4	-0.02	0.02	1598	1.1	-0.05	0.05	1457	102800-0.0	Cheese consumers. Uses data-coding 100010 comprises 2 Integer-valued members in a simple list.
1.2	-0.02	0.02	15226	0.9	-0.02	0.02	8514	0.4	-0.01	0.01	6712	1677-0.0	Breastfed as a baby. Uses data-coding 100349 comprises 4 Integer-valued members in a simple list.
1.2	-0.01	0.01	18160	0.3	-0.01	0.01	9641	0.8	-0.02	0.02	8519	2267-2.0	Use of sun/uv protection. Uses data-coding 100536 comprises 7 Integer-valued members in a simple list. visit-3
1.2	0.04	0.04	1909	0	0	0	1146	1.3	0.07	0.07	763	20010-1.1	Interpolated Year when operation took place. Uses data-coding 13 comprises 3 Real-valued members in a simple list. visit-34
1.2	-0.03	0.03	3055	0.8	-0.04	0.04	1598	0.7	-0.03	0.03	1457	100940-0.0	Bread consumed. Uses data-coding 100010 comprises 2 Integer-valued members in a simple list.
1.2	0.04	0.04	2583	0.4	0.03	0.03	1090	1.5	0.06	0.06	1493	6150-2.0	Vascular/heart problems diagnosed by doctor. Uses data-coding 100605 comprises 6 Integer-valued members in a simple list. visit-9
1.2	-0.14	0.14	177	0.3	-0.06	0.06	114	0.9	-0.2	0.2	63	40012-4.0	Behaviour of cancer tumour. Uses data-coding 39 comprises 8 Integer-valued members in a hierarchical tree. visit-27
1.2	-0.18	0.18	110	1	-0.2	0.2	69	0.3	-0.1	0.1	41	100740-3.0	Other alcohol intake. Uses data-coding 100006 comprises 7 Integer-valued members in a simple list. visit-4
1.2	0.03	0.03	4384	1.2	0.04	0.04	2255	0.4	0.02	0.02	2129	2070-1.0	Frequency of tenseness / restlessness in last 2 weeks. Uses data-coding 100484 comprises 6 Integer-valued members in a simple list. visit-2
1.2	0.03	0.03	4047	0.2	-0.01	0.01	2071	2.2	0.06	0.06	1976	5107-1.0	3mm strong meridian angle (right) visit-7
1.2	-0.02	0.02	8912	2	-0.04	0.04	4955	0.1	0	0	3957	90111-0.0	Fraction acceleration &lt;= 20 milli-gravities
1.2	0.01	0.01	19036	0	0	0	10111	1.5	0.02	0.02	8925	111-0.0	Aide-memoire completed. Uses data-coding 7
1.2	0.01	0.01	18561	1.4	0.02	0.02	9827	0	0	0	8734	2070-0.0	Frequency of tenseness / restlessness in last 2 weeks. Uses data-coding 100484 comprises 6 Integer-valued members in a simple list.
1.2	0.22	0.22	72	0.5	0.31	0.31	14	0.8	0.18	0.18	58	3894-1.0	Age heart attack diagnosed. Uses data-coding 100291 comprises 2 Integer-valued members in a simple list. visit-2
1.2	-0.07	0.07	685	0.1	0.01	0.01	350	2.7	-0.17	0.17	335	3466-0.0	Time from waking to first cigarette. Uses data-coding 100356 comprises 7 Integer-valued members in a simple list.
1.2	0.06	0.06	867	0.8	0.06	0.06	542	0.3	0.04	0.04	325	3731-0.0	Former alcohol drinker. Uses data-coding 100352 comprises 3 Integer-valued members in a simple list.
1.2	0.04	0.04	2125	0.5	0.03	0.03	1171	0.9	0.05	0.05	954	20009-0.3	Interpolated Age of participant when non-cancer illness first diagnosed. Uses data-coding 13 comprises 3 Real-valued members in a simple list. visit-23
1.2	-0.03	0.03	5325	1.1	-0.03	0.03	2721	0.5	-0.02	0.02	2604	4258-2.7	Number entered by participant visit-46
1.2	-0.1	0.1	315	1.2	-0.14	0.14	176	0.2	-0.04	0.04	139	10141-0.3	Number of times snap-button pressed (pilot) visit-14
1.2	0.04	0.04	1845	1	0.05	0.05	1042	0.4	0.03	0.03	803	5109-1.1	6mm asymmetry angle (right) visit-8
1.2	0.03	0.03	3126	1.2	0.05	0.05	1598	0.2	0.01	0.01	1528	5986-0.35	ECG, phase time visit-44
1.2	0.03	0.03	4698	1	0.03	0.03	2632	0.3	0.01	0.01	2066	100150-2.0	Drinking water intake. Uses data-coding 100006 comprises 7 Integer-valued members in a simple list. visit-3
1.2	0.02	0.02	8395	0.7	0.02	0.02	4579	0.5	0.02	0.02	3816	20230-0.24	Duration to entering value visit-35
1.2	-0.06	0.06	933	0.8	-0.06	0.06	469	0.3	-0.04	0.04	464	4230-2.10	Signal-to-noise-ratio (SNR) of triplet (left) visit-32
1.2	-0.01	0.01	17935	1.3	-0.02	0.02	9502	0.2	-0.01	0.01	8433	4803-2.0	Tinnitus. Uses data-coding 100635 comprises 7 Integer-valued members in a simple list. visit-3
1.2	0.02	0.02	5566	0.7	0.02	0.02	3134	1	0.03	0.03	2432	20229-0.28	Values entered visit-39
1.2	0.02	0.02	5711	1	0.03	0.03	3194	0.5	0.02	0.02	2517	100150-3.0	Drinking water intake. Uses data-coding 100006 comprises 7 Integer-valued members in a simple list. visit-4
1.2	0.03	0.03	3062	1.4	0.05	0.05	1560	0	0	0	1502	5986-0.42	ECG, phase time visit-52
1.2	-0.06	0.06	888	1	-0.07	0.07	538	0.2	-0.03	0.03	350	100160-1.0	Low calorie drink intake. Uses data-coding 100006 comprises 7 Integer-valued members in a simple list. visit-2
1.2	0.04	0.04	1671	0.3	0.02	0.02	859	1.3	0.07	0.07	812	100270-4.0	Filtered coffee intake. Uses data-coding 100006 comprises 7 Integer-valued members in a simple list. visit-5
1.2	0.03	0.03	4447	0.3	0.02	0.02	2294	2	0.06	0.06	2153	6020-1.0	Completion status of test. Uses data-coding 100257 comprises 5 Integer-valued members in a simple list. visit-2
1.2	-0.11	0.11	293	0.9	-0.13	0.13	144	0.4	-0.07	0.07	149	101430-0.0	Number of bread rolls with butter/margarine. Uses data-coding 100006 comprises 7 Integer-valued members in a simple list.
1.2	-0.03	0.03	3055	0.8	-0.03	0.03	1598	0.5	-0.03	0.03	1457	100002-0.0	Energy
1.2	0.1	0.1	315	0.6	0.08	0.08	176	0.9	0.13	0.13	139	10144-0.3	Time taken to complete lights test (pilot) visit-3
1.2	-0.03	0.03	4376	1.2	-0.04	0.04	2092	0.2	-0.01	0.01	2284	20087-4.1	Types of spread used on bread/crackers. Uses data-coding 77 comprises 37 Integer-valued members in a simple list. visit-54
1.2	0.03	0.03	3176	1.2	0.05	0.05	1632	0.1	0.01	0.01	1544	5986-0.20	ECG, phase time visit-28
1.2	-0.02	0.02	8912	1.9	-0.04	0.04	4955	0.2	-0.01	0.01	3957	90106-0.0	Fraction acceleration &lt;= 15 milli-gravities
1.2	0.04	0.04	1928	0.8	0.05	0.05	669	0.9	0.04	0.04	1259	5986-0.71	ECG, phase time visit-84
1.2	0.1	0.1	319	0.4	0.07	0.07	137	0.9	0.12	0.12	182	101350-2.0	Number of baguettes with butter/margarine. Uses data-coding 100006 comprises 7 Integer-valued members in a simple list. visit-3
1.2	0.01	0.01	17147	1.1	0.02	0.02	9132	0.4	0.01	0.01	8015	4242-2.11	Triplet entered (right) visit-33
1.1	-0.07	0.07	593	1.2	-0.1	0.1	306	0.4	-0.05	0.05	287	5408-2.0	Which eye(s) affected by amblyopia (lazy eye). Uses data-coding 100515 comprises 3 Integer-valued members in a simple list. visit-3
1.1	0.02	0.02	10151	0.7	0.02	0.02	5518	0.3	0.01	0.01	4633	20230-0.11	Duration to entering value visit-14
1.1	-0.13	0.13	184	0.5	-0.09	0.09	114	1.1	-0.21	0.21	70	104580-4.0	Plum intake. Uses data-coding 100004 comprises 5 Integer-valued members in a simple list. visit-5
1.1	-0.11	0.11	262	0.9	-0.13	0.13	140	0.2	-0.05	0.05	122	20003-1.6	Treatment/medication code. Uses data-coding 4 comprises 6745 Integer-valued members in a simple list. visit-93
1.1	-0.01	0.01	17106	0.5	-0.01	0.01	9104	0.6	-0.01	0.01	8002	4229-2.14	Triplet played (left) visit-36
1.1	-0.01	0.01	18694	1.9	-0.02	0.02	9921	0.3	-0.01	0.01	8773	1548-0.0	Variation in diet. Uses data-coding 100401 comprises 5 Integer-valued members in a simple list.
1.1	0.02	0.02	12207	1.1	0.02	0.02	6811	0.2	0.01	0.01	5396	20110-2.0	Illnesses of mother. Uses data-coding 1010 comprises 18 Integer-valued members in a simple list. visit-23
1.1	-0.02	0.02	5856	1.4	-0.04	0.04	3149	0.1	0	0	2707	100023-2.0	Starch visit-3
1.1	-0.05	0.05	1579	0.4	-0.02	0.02	1014	1.3	-0.08	0.08	565	6155-2.1	Vitamin and mineral supplements. Uses data-coding 100629 comprises 9 Integer-valued members in a simple list. visit-16
1.1	-0.03	0.03	4043	0	0	0	0	1.2	-0.03	0.03	4043	2385-2.0	Relative age voice broke. Uses data-coding 100570 comprises 5 Integer-valued members in a simple list. visit-3
1.1	-0.09	0.09	396	0.5	-0.07	0.07	228	0.7	-0.1	0.1	168	104430-0.0	Dried fruit intake. Uses data-coding 100004 comprises 5 Integer-valued members in a simple list.
1.1	0.03	0.03	4286	0.4	0.02	0.02	2198	0.8	0.03	0.03	2088	5086-1.0	Cylindrical power (left) visit-11
1.1	0.1	0.1	319	0.4	0.06	0.06	168	1.1	0.14	0.14	151	6144-0.1	Never eat eggs, dairy, wheat, sugar. Uses data-coding 100385 comprises 6 Integer-valued members in a simple list. visit-2
1.1	-0.03	0.03	3055	0.1	-0.01	0.01	1598	1.1	-0.05	0.05	1457	100013-0.0	Vitamin B12
1.1	-0.03	0.03	3347	0.8	-0.03	0.03	1756	0.8	-0.03	0.03	1591	6160-1.0	Leisure/social activities. Uses data-coding 100328 comprises 7 Integer-valued members in a simple list. visit-6
1.1	-0.03	0.03	3043	0.1	0.01	0.01	1549	2.9	-0.08	0.08	1494	5984-0.43	ECG, load visit-53
1.1	-0.09	0.09	360	0.1	-0.01	0.01	221	1.3	-0.17	0.17	139	101270-2.0	Other bread intake. Uses data-coding 100006 comprises 7 Integer-valued members in a simple list. visit-3
1.1	0.03	0.03	4474	0.5	0.02	0.02	2364	0.6	0.03	0.03	2110	30290-2.0	High light scatter reticulocyte percentage visit-3
1.1	-0.02	0.02	7433	0.2	-0.01	0.01	3948	1.1	-0.03	0.03	3485	100024-3.0	Calcium visit-4
1.1	-0.02	0.02	8912	1.1	-0.03	0.03	4955	0.1	0	0	3957	90189-0.0	Sample rate standard deviation
1.1	0.02	0.02	7195	1.1	0.03	0.03	3797	0.1	0	0	3398	104670-4.0	Vitamin supplement user. Uses data-coding 100010 comprises 2 Integer-valued members in a simple list. visit-5
1.1	0.04	0.04	2099	1	0.07	0.07	550	0.4	0.02	0.02	1549	5986-1.74	ECG, phase time visit-201
1.1	0.01	0.01	17956	0.2	0	0	9508	1.3	0.02	0.02	8448	4717-2.0	Shortness of breath walking on level ground. Uses data-coding 100349 comprises 4 Integer-valued members in a simple list. visit-3
1.1	-0.05	0.05	1075	0.1	-0.01	0.01	590	1.6	-0.1	0.1	485	104250-1.0	Mushroom intake. Uses data-coding 100017 comprises 5 Integer-valued members in a simple list. visit-2
1.1	-0.22	0.22	64	0.5	-0.2	0.2	27	0.6	-0.2	0.2	37	22644-0.6	Consecutive night shifts during mixed shift periods. Uses data-coding 487 visit-17
1.1	-0.02	0.02	6354	1.5	-0.03	0.03	6353	0	0	0	1	2764-2.0	Age at last live birth. Uses data-coding 100586 comprises 2 Integer-valued members in a simple list. visit-3
1.1	-0.02	0.02	5796	1.3	-0.03	0.03	3180	0	0	0	2616	6160-0.1	Leisure/social activities. Uses data-coding 100328 comprises 7 Integer-valued members in a simple list. visit-2
1.1	0.17	0.17	111	0.6	0.15	0.15	59	1.6	0.31	0.31	52	104270-0.0	Parsnip intake. Uses data-coding 100017 comprises 5 Integer-valued members in a simple list.
1.1	0.04	0.04	1909	0	0	0	1146	1.2	0.07	0.07	763	20011-1.1	Interpolated Age of participant when operation took place. Uses data-coding 13 comprises 3 Real-valued members in a simple list. visit-34
1.1	-0.08	0.08	524	0.1	-0.01	0.01	265	1.7	-0.14	0.14	259	41204-0.11	Diagnoses - secondary ICD10. Uses data-coding 19 comprises 18761 String-valued members in a hierarchical tree. visit-14
1.1	0.02	0.02	6761	0.8	0.02	0.02	3542	0.5	0.02	0.02	3219	4242-0.12	Triplet entered (right) visit-4
1.1	-0.03	0.03	3203	1.3	-0.05	0.05	1672	0.2	-0.01	0.01	1531	6162-0.2	Types of transport used (excluding work). Uses data-coding 100299 comprises 6 Integer-valued members in a simple list. visit-3
1.1	0.05	0.05	1536	1.2	0.05	0.05	1536	0	0	0	0	2684-1.0	Years since last breast cancer screening / mammogram. Uses data-coding 100567 comprises 3 Integer-valued members in a simple list. visit-2
1.1	0.03	0.03	4444	0.6	0.02	0.02	2291	0.8	0.03	0.03	2153	680-1.0	Own or rent accommodation lived in. Uses data-coding 100287 comprises 8 Integer-valued members in a simple list. visit-2
1.1	0.04	0.04	1968	0.8	-0.05	0.05	691	2.5	0.08	0.08	1277	5983-0.64	ECG, heart rate visit-74
1.1	-0.03	0.03	3912	0.5	-0.02	0.02	1932	1.1	-0.04	0.04	1980	5986-1.46	ECG, phase time visit-170
1.1	-0.05	0.05	1374	0.1	0.01	0.01	912	1.9	-0.12	0.12	462	4429-0.0	Average monthly beer plus cider intake. Uses data-coding 100291 comprises 2 Integer-valued members in a simple list.
1.1	-0.15	0.15	133	1.2	-0.22	0.22	79	0.3	-0.1	0.1	54	102860-2.0	Cheese spread intake. Uses data-coding 100003 comprises 4 Integer-valued members in a simple list. visit-3
1.1	-0.02	0.02	7433	0.3	-0.01	0.01	3948	1.5	-0.04	0.04	3485	100920-3.0	Type milk consumed. Uses data-coding 100015 comprises 12 Integer-valued members in a simple list. visit-4
1.1	0.19	0.19	89	1.8	0.4	0.4	36	0.1	0.03	0.03	53	6144-0.2	Never eat eggs, dairy, wheat, sugar. Uses data-coding 100385 comprises 6 Integer-valued members in a simple list. visit-3
1.1	0.04	0.04	1674	0.2	0.02	0.02	903	1.4	0.07	0.07	771	103130-3.0	Skin removed from poultry. Uses data-coding 100008 comprises 5 Integer-valued members in a simple list. visit-4
1.1	-0.03	0.03	3055	0.7	-0.03	0.03	1598	0.6	-0.03	0.03	1457	100003-0.0	Protein
1.1	-0.02	0.02	5856	0.5	-0.02	0.02	3149	0.7	-0.02	0.02	2707	100005-2.0	Carbohydrate visit-3
1.1	-0.02	0.02	5647	0.5	-0.02	0.02	2949	0.9	-0.03	0.03	2698	22700-0.1	Date first recorded at location visit-2
1.1	-0.02	0.02	7736	1.1	-0.03	0.03	4091	0.1	0	0	3645	4251-2.1	Target number to be memorised visit-34
1.1	-0.02	0.02	5629	0.7	-0.02	0.02	3168	0.2	-0.01	0.01	2461	20003-0.2	Treatment/medication code. Uses data-coding 4 comprises 6745 Integer-valued members in a simple list. visit-13
1.1	-0.12	0.12	200	1.6	-0.21	0.21	112	0.1	-0.03	0.03	88	104130-0.0	Beetroot intake. Uses data-coding 100017 comprises 5 Integer-valued members in a simple list.
1.1	0.01	0.01	17112	0.7	0.01	0.01	9107	0.5	0.01	0.01	8005	4233-2.12	Mean signal-to-noise ratio (SNR), (left) visit-34
1.1	0.02	0.02	10145	0.7	0.02	0.02	5512	0.5	0.02	0.02	4633	20200-0.12	Values wanted visit-22
1.1	0.21	0.21	70	0.4	0.17	0.17	29	1.1	0.28	0.28	41	6119-1.0	Which eye(s) affected by glaucoma. Uses data-coding 100515 comprises 3 Integer-valued members in a simple list. visit-2
1.1	-0.03	0.03	4254	0.5	-0.02	0.02	2189	0.8	-0.03	0.03	2065	30210-1.0	Eosinophill percentage visit-2
1.1	0.03	0.03	4751	0.1	0.01	0.01	2492	1.4	0.04	0.04	2259	5135-0.0	3mm strong meridian (left)
1.1	0.25	0.25	51	0.5	0.2	0.2	25	1	0.32	0.32	26	5100-1.3	3mm weak meridian angle (right) visit-10
1.1	0.02	0.02	8395	0.8	0.02	0.02	4579	0.1	0.01	0.01	3816	20198-0.24	Test array presented. Uses data-coding 500 comprises 33 Integer-valued members in a simple list. visit-35
1.1	-0.13	0.13	187	0.5	-0.11	0.11	73	0.8	-0.14	0.14	114	4251-2.11	Target number to be memorised visit-36
1.1	-0.03	0.03	4090	0.1	0.01	0.01	2110	1.5	-0.05	0.05	1980	3063-1.0	Forced expiratory volume in 1-second (FEV1) visit-4
1.1	0.16	0.16	113	1.8	0.31	0.31	61	0	0.02	0.02	52	10722-0.2	Qualifications (pilot). Uses data-coding 100658 comprises 7 Integer-valued members in a simple list. visit-3
1.1	-0.01	0.01	17967	1.1	-0.02	0.02	9533	0.6	-0.01	0.01	8434	2306-2.0	Weight change compared with 1 year ago. Uses data-coding 100540 comprises 5 Integer-valued members in a simple list. visit-3
1.1	0.04	0.04	2370	0.4	-0.02	0.02	1023	2.2	0.08	0.08	1347	5983-0.54	ECG, heart rate visit-63
1.1	0.04	0.04	2411	0.3	0.02	0.02	1386	1.5	0.07	0.07	1025	5161-0.1	6mm regularity index (right) visit-2
1.1	-0.05	0.05	1260	1.1	-0.08	0.08	521	0.3	-0.02	0.02	739	22642-0.0	Usual length of each night shift during mixed shift periods
1.1	0.02	0.02	5294	0.8	0.02	0.02	3179	0.9	0.03	0.03	2115	20110-0.1	Illnesses of mother. Uses data-coding 1010 comprises 18 Integer-valued members in a simple list. visit-2
1.1	0.22	0.22	61	0.6	0.17	0.17	45	0.7	0.35	0.35	16	87-2.12	Non-cancer illness year/age first occurred. Uses data-coding 37 comprises 2 Integer-valued members in a simple list. visit-63
1.1	-0.06	0.06	739	1.5	-0.1	0.1	412	0.1	-0.01	0.01	327	104120-2.0	Green bean intake. Uses data-coding 100017 comprises 5 Integer-valued members in a simple list. visit-3
1.1	-0.01	0.01	18091	0.8	-0.02	0.02	9455	0.5	-0.01	0.01	8636	1448-0.0	Bread type. Uses data-coding 100391 comprises 6 Integer-valued members in a simple list.
1.1	0.03	0.03	4466	0.9	0.03	0.03	2303	0.2	0.01	0.01	2163	403-1.4	Number of times snap-button pressed visit-19
1.1	-0.01	0.01	14105	0.4	-0.01	0.01	7740	0.6	-0.01	0.01	6365	20010-2.0	Interpolated Year when operation took place. Uses data-coding 13 comprises 3 Real-valued members in a simple list. visit-65
1.1	0.03	0.03	4304	0.3	0.02	0.02	2211	1.3	0.04	0.04	2093	5265-1.0	Corneal resistance factor (left) visit-2
1.1	0.03	0.03	3152	0.8	0.04	0.04	1614	0.3	0.02	0.02	1538	5986-0.34	ECG, phase time visit-43
1.1	0.01	0.01	18706	0.2	0.01	0.01	9927	1.2	0.02	0.02	8779	403-0.4	Number of times snap-button pressed visit-7
1.1	0.04	0.04	1916	0.7	0.04	0.04	1009	0.6	0.04	0.04	907	4254-0.2	Time first key touched visit-9
1.1	-0.02	0.02	6853	0.4	-0.01	0.01	3647	1.4	-0.04	0.04	3206	102700-1.0	Starchy food consumers. Uses data-coding 100010 comprises 2 Integer-valued members in a simple list. visit-2
1.1	-0.12	0.12	212	0.1	-0.04	0.04	95	1.3	-0.18	0.18	117	103050-3.0	Crumbed or deep-fried poultry intake. Uses data-coding 100016 comprises 6 Integer-valued members in a simple list. visit-4
1.1	0.02	0.02	9094	0.6	0.02	0.02	4773	0.7	0.02	0.02	4321	6138-2.1	Qualifications. Uses data-coding 100305 comprises 8 Integer-valued members in a simple list. visit-14
1.1	0.01	0.01	18085	0.4	0.01	0.01	9599	0.9	0.02	0.02	8486	2463-2.0	Fractured/broken bones in last 5 years. Uses data-coding 100349 comprises 4 Integer-valued members in a simple list. visit-3
1.1	0.01	0.01	18878	1.2	0.02	0.02	10049	0.3	0.01	0.01	8829	1717-0.0	Skin colour. Uses data-coding 100431 comprises 8 Integer-valued members in a simple list.
1.1	-0.01	0.01	16885	1.2	-0.02	0.02	8921	0.2	0	0	7964	402-2.3	Index for card B in round. Uses data-coding 92 comprises 10 Integer-valued members in a simple list. visit-30
1.1	-0.02	0.02	11485	0.3	0.01	0.01	6845	2.7	-0.05	0.05	4640	20022-0.0	Birth weight
1.1	0.16	0.16	121	0.1	0.02	0.02	59	0.8	0.18	0.18	62	102010-1.0	Pancake intake. Uses data-coding 100004 comprises 5 Integer-valued members in a simple list. visit-2
1.1	-0.02	0.02	6759	0.4	-0.01	0.01	3539	1	-0.03	0.03	3220	4236-0.11	Triplet entered (left) visit-3
1.1	0.01	0.01	17758	0.7	0.01	0.01	9391	0.5	0.01	0.01	8367	2070-2.0	Frequency of tenseness / restlessness in last 2 weeks. Uses data-coding 100484 comprises 6 Integer-valued members in a simple list. visit-3
1.1	0.03	0.03	3055	0.8	0.04	0.04	1598	0.3	0.02	0.02	1457	20082-0.0	Duration of questionnaire
1.1	-0.03	0.03	3037	0	0	0	1544	2.1	-0.07	0.07	1493	5984-0.44	ECG, load visit-54
1.1	0.03	0.03	4466	1.1	0.04	0.04	2303	0	0	0	2163	5181-1.0	Ever had eye surgery. Uses data-coding 100271 comprises 4 Integer-valued members in a simple list. visit-2
1.1	-0.03	0.03	3008	0.6	0.03	0.03	1518	1.6	-0.06	0.06	1490	5984-0.48	ECG, load visit-58
1.1	0.04	0.04	1457	2	0.09	0.09	779	0.1	0.01	0.01	678	20133-0.2	Time to complete round. Uses data-coding 485 visit-3
1.1	0.08	0.08	420	0	0.01	0.01	236	1.3	0.14	0.14	184	20148-0.23	Errors before selecting correct item in alphanumeric path (trail #2) visit-16
1.1	-0.04	0.04	2202	1.6	-0.06	0.06	1183	0.1	0	0	1019	845-1.0	Age completed full time education. Uses data-coding 100306 comprises 3 Integer-valued members in a simple list. visit-2
1.1	0.03	0.03	3844	0.3	-0.01	0.01	1997	2.2	0.06	0.06	1847	5163-1.1	3mm regularity index (left) visit-8
1.1	-0.04	0.04	2242	0.8	-0.04	0.04	1139	0.5	-0.03	0.03	1103	100400-0.0	Standard tea intake. Uses data-coding 100007 comprises 6 Integer-valued members in a simple list.
1.1	0.03	0.03	3108	1	0.04	0.04	1590	0.2	0.01	0.01	1518	5986-0.36	ECG, phase time visit-45
1.1	-0.21	0.21	70	1.1	-0.25	0.25	48	0.1	-0.08	0.08	22	100910-0.0	Intake of artificial sweetener added to cereal. Uses data-coding 100002 comprises 5 Integer-valued members in a simple list.
1.1	0.03	0.03	4458	0.8	0.03	0.03	2299	0.4	0.02	0.02	2159	4548-1.0	Health satisfaction. Uses data-coding 100478 comprises 8 Integer-valued members in a simple list. visit-2
1.1	-0.01	0.01	16277	0.7	-0.01	0.01	8648	0.7	-0.01	0.01	7629	1140-0.0	Difference in mobile phone use compared to two years previously. Uses data-coding 100338 comprises 6 Integer-valued members in a simple list.
1.1	0.02	0.02	12004	0.7	0.02	0.02	6332	1.1	0.02	0.02	5672	6143-0.0	Transport type for commuting to job workplace. Uses data-coding 100299 comprises 6 Integer-valued members in a simple list.
1.1	0.04	0.04	1977	0.5	-0.04	0.04	697	2.1	0.07	0.07	1280	5983-0.63	ECG, heart rate visit-73
1.1	0.02	0.02	7058	1.2	0.03	0.03	4009	0.2	0.01	0.01	3049	6145-2.0	Illness, injury, bereavement, stress in last 2 years. Uses data-coding 100502 comprises 8 Integer-valued members in a simple list. visit-13
1.1	0.06	0.06	810	0.8	0.07	0.07	391	0.3	0.03	0.03	419	100850-2.0	Whole-wheat cereal intake. Uses data-coding 100001 comprises 3 Integer-valued members in a simple list. visit-3
1.1	0.01	0.01	18169	0.4	0.01	0.01	9645	0.7	0.01	0.01	8524	1478-2.0	Salt added to food. Uses data-coding 100394 comprises 5 Integer-valued members in a simple list. visit-3
1.1	0.19	0.19	84	0.7	0.17	0.17	57	0.4	0.17	0.17	27	104480-0.0	Cherry intake. Uses data-coding 100004 comprises 5 Integer-valued members in a simple list.
1.1	-0.03	0.03	4424	0.5	-0.02	0.02	2291	1.2	-0.04	0.04	2133	2345-1.0	Ever had bowel cancer screening. Uses data-coding 100349 comprises 4 Integer-valued members in a simple list. visit-2
1.1	0.2	0.2	71	0.4	0.14	0.14	44	0.4	0.18	0.18	27	103290-1.0	Other vegetarian alternative intake. Uses data-coding 100004 comprises 5 Integer-valued members in a simple list. visit-2
1.1	0.2	0.2	70	0.5	0.15	0.15	42	0.7	0.25	0.25	28	101510-3.0	Number of oatcakes with butter/margarine. Uses data-coding 100006 comprises 7 Integer-valued members in a simple list. visit-4
1	-0.02	0.02	10039	0	0	0	5448	1.2	-0.03	0.03	4591	20229-0.17	Values entered visit-27
1	-0.01	0.01	17102	1	-0.02	0.02	9102	0.1	0	0	8000	4229-2.15	Triplet played (left) visit-37
1	-0.08	0.08	403	0.4	-0.06	0.06	192	1	-0.11	0.11	211	102180-4.0	Fruitcake intake. Uses data-coding 100003 comprises 4 Integer-valued members in a simple list. visit-5
1	0.03	0.03	4465	1.2	0.04	0.04	2302	0.2	0.01	0.01	2163	6019-1.0	ECG/bike method for fitness test. Uses data-coding 100256 comprises 4 Integer-valued members in a simple list. visit-2
1	0.02	0.02	6827	1	0.03	0.03	3573	0.2	0.01	0.01	3254	4270-0.0	Volume level set by participant (left). Uses data-coding 15 comprises 5 Integer-valued members in a simple list.
1	0.02	0.02	8912	1.1	0.02	0.02	4955	0.4	0.01	0.01	3957	90058-0.0	Wear duration during Saturday
1	0.03	0.03	3931	0	0	0	2019	1.6	0.05	0.05	1912	5107-1.1	3mm strong meridian angle (right) visit-8
1	0.03	0.03	4306	1.6	0.05	0.05	2217	0.2	0.01	0.01	2089	6164-1.0	Types of physical activity in last 4 weeks. Uses data-coding 100316 comprises 7 Integer-valued members in a simple list. visit-6
1	0.05	0.05	1129	0.3	0.03	0.03	693	0.6	0.06	0.06	436	3731-2.0	Former alcohol drinker. Uses data-coding 100352 comprises 3 Integer-valued members in a simple list. visit-3
1	-0.12	0.12	192	0.3	-0.07	0.07	102	0.9	-0.16	0.16	90	102370-0.0	Cereal bar intake. Uses data-coding 100005 comprises 7 Integer-valued members in a simple list.
1	0.05	0.05	959	0.4	0.04	0.04	521	1.2	0.09	0.09	438	93-0.0	Systolic blood pressure, manual reading
1	-0.1	0.1	313	0.6	-0.08	0.08	174	0.4	-0.07	0.07	139	10776-0.0	Bread type/intake (pilot). Uses data-coding 100674 comprises 7 Integer-valued members in a simple list.
1	0.02	0.02	8912	0.8	0.02	0.02	4955	0.6	0.02	0.02	3957	90040-0.0	Average acceleration 13:00 - 13:59
1	-0.03	0.03	3055	0.7	-0.03	0.03	1598	0.5	-0.02	0.02	1457	100004-0.0	Fat
1	0.03	0.03	3161	1.2	0.05	0.05	1620	0.1	0.01	0.01	1541	5986-0.28	ECG, phase time visit-36
1	-0.02	0.02	7195	0	0	0	3797	1.9	-0.04	0.04	3398	100004-4.0	Fat visit-5
1	-0.02	0.02	4751	0	0	0	2492	1.5	-0.04	0.04	2259	5119-0.0	3mm cylindrical power (left)
1	-0.01	0.01	17754	0	0	0	9406	2	-0.03	0.03	8348	134-2.0	Number of self-reported cancers visit-3
1	0.01	0.01	17108	0.7	0.01	0.01	9106	0.4	0.01	0.01	8002	4233-2.13	Mean signal-to-noise ratio (SNR), (left) visit-35
1	0.03	0.03	3994	1.7	0.05	0.05	2108	0	0	0	1886	1528-1.0	Water intake. Uses data-coding 100373 comprises 3 Integer-valued members in a simple list. visit-2
1	-0.03	0.03	3828	2.6	-0.07	0.07	2051	0.1	0.01	0.01	1777	23276-2.0	Legs tissue fat percentage
1	-0.02	0.02	8912	0.5	-0.02	0.02	4955	0.8	-0.02	0.02	3957	90169-0.0	Calibration coefficients - z temp
1	0.03	0.03	4430	1.7	0.05	0.05	2276	0.1	0.01	0.01	2154	4196-1.0	Pulse wave peak to peak time visit-2
1	-0.02	0.02	4616	1.2	-0.04	0.04	2241	0.1	-0.01	0.01	2375	20087-4.0	Types of spread used on bread/crackers. Uses data-coding 77 comprises 37 Integer-valued members in a simple list. visit-53
1	0.24	0.24	51	1.5	0.43	0.43	24	0.3	0.15	0.15	27	6140-0.1	Heating type(s) in home. Uses data-coding 100289 comprises 9 Integer-valued members in a simple list. visit-2
1	-0.04	0.04	2158	0	0	0	0	1	-0.04	0.04	2158	2405-1.0	Number of children fathered. Uses data-coding 100291 comprises 2 Integer-valued members in a simple list. visit-2
1	0.03	0.03	3055	1.4	0.05	0.05	1598	0	0	0	1457	104900-0.0	Time spent doing vigorous physical activity. Uses data-coding 100011 comprises 8 Integer-valued members in a simple list.
1	0.05	0.05	960	1.2	0.07	0.07	661	0.2	0.02	0.02	299	3680-0.0	Age when last ate meat. Uses data-coding 100291 comprises 2 Integer-valued members in a simple list.
1	-0.09	0.09	348	0.5	-0.07	0.07	216	0.6	-0.1	0.1	132	102310-4.0	Chocolate sweet intake. Uses data-coding 100005 comprises 7 Integer-valued members in a simple list. visit-5
1	-0.03	0.03	2773	1.4	-0.05	0.05	1466	0.2	-0.01	0.01	1307	5105-1.2	6mm strong meridian angle (left) visit-9
1	0.03	0.03	3685	0.6	0.03	0.03	2007	0.7	0.03	0.03	1678	22424-2.0	Cardiac output
1	0.03	0.03	3479	1.2	0.04	0.04	1791	0.3	0.01	0.01	1688	100250-4.0	Instant coffee intake. Uses data-coding 100006 comprises 7 Integer-valued members in a simple list. visit-5
1	0.22	0.22	57	0.7	0.25	0.25	28	0.4	0.18	0.18	29	20193-0.0	FI14 : alphanumeric substitution. Uses data-coding 5014
1	0.04	0.04	1704	2.2	0.1	0.1	802	0	0	0	902	2355-1.0	Most recent bowel cancer screening. Uses data-coding 100567 comprises 3 Integer-valued members in a simple list. visit-2
1	-0.02	0.02	7433	3.4	-0.06	0.06	3948	0.4	0.01	0.01	3485	103000-3.0	Meat consumers. Uses data-coding 100010 comprises 2 Integer-valued members in a simple list. visit-4
1	0.03	0.03	4090	0.4	0.02	0.02	2067	0.6	0.03	0.03	2023	5986-1.34	ECG, phase time visit-157
1	0.09	0.09	320	0.7	0.1	0.1	178	0.5	0.08	0.08	142	101470-3.0	Number of crackers/crispbreads with butter/margarine. Uses data-coding 100006 comprises 7 Integer-valued members in a simple list. visit-4
1	0.03	0.03	3052	0.9	0.04	0.04	1551	0.1	0.01	0.01	1501	5986-0.44	ECG, phase time visit-54
1	-0.07	0.07	620	0.6	-0.06	0.06	361	0.8	-0.09	0.09	259	3616-2.0	Chest pain due to walking ceases when standing still. Uses data-coding 100349 comprises 4 Integer-valued members in a simple list. visit-3
1	-0.02	0.02	4935	0.8	-0.03	0.03	2732	0.6	-0.02	0.02	2203	845-2.0	Age completed full time education. Uses data-coding 100306 comprises 3 Integer-valued members in a simple list. visit-3
1	-0.02	0.02	6769	1	-0.03	0.03	3545	0.4	-0.01	0.01	3224	4229-0.8	Triplet played (left) visit-14
1	0.02	0.02	6853	0.9	0.03	0.03	3647	0	0	0	3206	102400-1.0	Savoury snack consumers. Uses data-coding 100010 comprises 2 Integer-valued members in a simple list. visit-2
1	0.01	0.01	17155	0.5	0.01	0.01	9136	0.9	0.02	0.02	8019	4243-2.10	Triplet correct (right). Uses data-coding 29 comprises 3 Integer-valued members in a simple list. visit-32
1	0.13	0.13	156	0.4	0.09	0.09	89	0.7	0.16	0.16	67	20148-0.13	Errors before selecting correct item in alphanumeric path (trail #2) visit-5
1	0.07	0.07	555	0.1	0.01	0.01	265	1.2	0.11	0.11	290	100730-4.0	Spirits intake. Uses data-coding 100006 comprises 7 Integer-valued members in a simple list. visit-5
1	0.01	0.01	17891	0.8	0.01	0.01	9690	0.6	0.01	0.01	8201	1299-0.0	Salad / raw vegetable intake. Uses data-coding 100373 comprises 3 Integer-valued members in a simple list.
1	-0.02	0.02	7195	0.7	-0.02	0.02	3797	0.4	-0.01	0.01	3398	102700-4.0	Starchy food consumers. Uses data-coding 100010 comprises 2 Integer-valued members in a simple list. visit-5
1	0.03	0.03	4226	0.2	0.01	0.01	2162	0.9	0.03	0.03	2064	5086-1.2	Cylindrical power (left) visit-13
1	-0.02	0.02	6894	0.9	-0.02	0.02	3606	0.6	-0.02	0.02	3288	4728-0.0	Leg pain on walking. Uses data-coding 100349 comprises 4 Integer-valued members in a simple list.
1	-0.03	0.03	4408	2.1	-0.06	0.06	2269	0.1	0.01	0.01	2139	1873-1.0	Number of full brothers. Uses data-coding 100291 comprises 2 Integer-valued members in a simple list. visit-2
1	0.19	0.19	74	1.6	0.37	0.37	36	0	0.01	0.01	38	5866-1.0	FI13 : subset inclusion logic. Uses data-coding 100655 comprises 6 Integer-valued members in a simple list. visit-2
1	-0.02	0.02	8395	1.4	-0.03	0.03	4579	0.1	0	0	3816	20229-0.24	Values entered visit-35
1	-0.02	0.02	7433	0.4	-0.01	0.01	3948	1.1	-0.03	0.03	3485	100023-3.0	Starch visit-4
1	0.07	0.07	572	1.4	0.11	0.11	328	0.3	0.04	0.04	244	104430-2.0	Dried fruit intake. Uses data-coding 100004 comprises 5 Integer-valued members in a simple list. visit-3
1	-0.07	0.07	525	0.8	-0.08	0.08	290	0.3	-0.04	0.04	235	3859-2.0	Reason former drinker stopped drinking alcohol. Uses data-coding 100418 comprises 7 Integer-valued members in a simple list. visit-3
1	-0.02	0.02	7433	0.7	-0.02	0.02	3948	0.4	-0.01	0.01	3485	100390-3.0	Tea consumed. Uses data-coding 100010 comprises 2 Integer-valued members in a simple list. visit-4
1	0.06	0.06	790	1.3	0.1	0.1	387	0.1	0.01	0.01	403	103070-3.0	Bacon intake. Uses data-coding 100016 comprises 6 Integer-valued members in a simple list. visit-4
1	-0.02	0.02	8395	1.4	-0.03	0.03	4579	0.1	0	0	3816	20200-0.24	Values wanted visit-35
1	0.02	0.02	5370	0.8	0.03	0.03	2998	0.3	0.01	0.01	2372	100150-1.0	Drinking water intake. Uses data-coding 100006 comprises 7 Integer-valued members in a simple list. visit-2
1	-0.21	0.21	65	0.7	-0.22	0.22	39	0.5	-0.2	0.2	26	100860-0.0	Other cereal intake. Uses data-coding 100001 comprises 3 Integer-valued members in a simple list.
1	0.02	0.02	6670	0.2	0.01	0.01	3496	1.2	0.03	0.03	3174	4501-0.0	Non-accidental death in close genetic family. Uses data-coding 100349 comprises 4 Integer-valued members in a simple list.
1	-0.03	0.03	3640	1.1	-0.04	0.04	1827	0.1	-0.01	0.01	1813	100950-2.0	Sliced bread intake. Uses data-coding 100006 comprises 7 Integer-valued members in a simple list. visit-3
1	0.03	0.03	3844	0.3	-0.01	0.01	1997	2	0.06	0.06	1847	5149-1.1	3mm regularity index for irregular astigmatism level (left). Uses data-coding 33 comprises 3 Integer-valued members in a simple list. visit-8
1	-0.19	0.19	74	0.5	-0.14	0.14	52	1.1	-0.37	0.37	22	20002-1.8	Non-cancer illness code, self-reported. Uses data-coding 6 comprises 474 Integer-valued members in a hierarchical tree. visit-57
1	0.01	0.01	17438	0	0	0	9226	1	0.02	0.02	8212	6138-0.0	Qualifications. Uses data-coding 100305 comprises 8 Integer-valued members in a simple list.
1	-0.02	0.02	6590	0.1	0	0	3528	1.2	-0.03	0.03	3062	100018-1.0	Retinol visit-2
1	-0.02	0.02	8912	0.3	-0.01	0.01	4955	0.6	-0.02	0.02	3957	90185-0.0	Readings exceeding +/-8 gravities after calibration
1	0.06	0.06	826	1.3	0.09	0.09	485	0.6	0.06	0.06	341	104350-3.0	Tinned tomato intake. Uses data-coding 100017 comprises 5 Integer-valued members in a simple list. visit-4
1	0.06	0.06	668	1.6	0.11	0.11	398	0.3	0.04	0.04	270	20121-0.0	Cascot confidence score
1	-0.09	0.09	316	0.4	-0.07	0.07	167	0.6	-0.1	0.1	149	5912-2.0	Which eye(s) affected by macular degeneration. Uses data-coding 100515 comprises 3 Integer-valued members in a simple list. visit-3
1	-0.24	0.24	49	0.4	-0.13	0.13	40	1.5	-0.72	0.72	9	20011-1.5	Interpolated Age of participant when operation took place. Uses data-coding 13 comprises 3 Real-valued members in a simple list. visit-60
1	0.03	0.03	3058	1.1	0.04	0.04	1556	0	0	0	1502	5986-0.43	ECG, phase time visit-53
1	0.04	0.04	1426	0.8	0.05	0.05	880	0.6	0.05	0.05	546	3741-0.0	Stomach/abdominal pain for 3+ months. Uses data-coding 100349 comprises 4 Integer-valued members in a simple list.
1	0.01	0.01	17847	0.7	0.01	0.01	9465	0.5	0.01	0.01	8382	6140-2.0	Heating type(s) in home. Uses data-coding 100289 comprises 9 Integer-valued members in a simple list. visit-7
1	0.04	0.04	1371	0.2	-0.02	0.02	444	1.7	0.08	0.08	927	5983-0.76	ECG, heart rate visit-87
1	-0.01	0.01	18014	0.6	-0.01	0.01	9539	1	-0.02	0.02	8475	1100-2.0	Drive faster than motorway speed limit. Uses data-coding 100334 comprises 7 Integer-valued members in a simple list. visit-3
1	0.02	0.02	7659	0.6	0.02	0.02	4164	0.3	0.01	0.01	3495	404-0.4	Duration to first press of snap-button in each round visit-7
1	-0.14	0.14	144	0.8	-0.16	0.16	78	0.3	-0.09	0.09	66	100560-1.0	Other drink intake. Uses data-coding 100006 comprises 7 Integer-valued members in a simple list. visit-2
1	-0.02	0.02	4466	0.5	-0.02	0.02	2303	0.8	-0.03	0.03	2163	2237-1.0	Plays computer games. Uses data-coding 100639 comprises 4 Integer-valued members in a simple list. visit-2
1	0.07	0.07	530	0.1	0.01	0.01	156	1.2	0.09	0.09	374	5986-0.81	ECG, phase time visit-95
1	0.05	0.05	1084	1.1	0.07	0.07	638	0.1	0.02	0.02	446	20009-0.4	Interpolated Age of participant when non-cancer illness first diagnosed. Uses data-coding 13 comprises 3 Real-valued members in a simple list. visit-24
1	-0.14	0.14	133	1.6	-0.26	0.26	74	0.1	-0.03	0.03	59	102050-2.0	Croissant intake. Uses data-coding 100004 comprises 5 Integer-valued members in a simple list. visit-3
1	0.05	0.05	903	0.2	0.03	0.03	342	0.8	0.06	0.06	561	100370-1.0	Intake of sugar added to coffee. Uses data-coding 100002 comprises 5 Integer-valued members in a simple list. visit-2
1	0.04	0.04	1616	2.4	0.09	0.09	1005	0.5	-0.04	0.04	611	6145-2.1	Illness, injury, bereavement, stress in last 2 years. Uses data-coding 100502 comprises 8 Integer-valued members in a simple list. visit-14
1	-0.01	0.01	18714	0.3	0.01	0.01	9930	2.5	-0.03	0.03	8784	2267-0.0	Use of sun/uv protection. Uses data-coding 100536 comprises 7 Integer-valued members in a simple list.
1	0.07	0.07	614	0	0	0	181	1.4	0.1	0.1	433	5983-0.80	ECG, heart rate visit-92
1	-0.03	0.03	3093	0.2	0.01	0.01	1583	2.3	-0.07	0.07	1510	5984-0.36	ECG, load visit-45
1	0.07	0.07	631	0.3	0.04	0.04	316	1.7	0.13	0.13	315	5485-1.0	Leg pain when walking normally. Uses data-coding 100349 comprises 4 Integer-valued members in a simple list. visit-2
1	0.04	0.04	1456	1.9	0.09	0.09	774	0	0	0	682	103130-2.0	Skin removed from poultry. Uses data-coding 100008 comprises 5 Integer-valued members in a simple list. visit-3
1	0.05	0.05	1311	0.8	0.05	0.05	822	0.2	0.02	0.02	489	104500-1.0	Grape intake. Uses data-coding 100004 comprises 5 Integer-valued members in a simple list. visit-2
1	0.23	0.23	52	0.6	0.23	0.23	29	0.3	0.14	0.14	23	5149-1.4	3mm regularity index for irregular astigmatism level (left). Uses data-coding 33 comprises 3 Integer-valued members in a simple list. visit-11
1	-0.01	0.01	17495	0.4	-0.01	0.01	9245	0.6	-0.01	0.01	8250	4195-2.0	Pulse wave reflection index visit-3
1	0.01	0.01	12298	0.3	0.01	0.01	6269	0.9	0.02	0.02	6029	3065-0.2	Ordering of blows. Uses data-coding 23 comprises 3 Integer-valued members in a simple list. visit-3
1	-0.02	0.02	6616	1.6	-0.04	0.04	3480	0	0	0	3136	4119-0.0	Ankle spacing width (right)
1	-0.22	0.22	54	0.3	-0.12	0.12	34	1.8	-0.53	0.53	20	10723-0.0	Vitamin supplements (pilot). Uses data-coding 100691 comprises 8 Integer-valued members in a simple list.
1	0.14	0.14	133	0	0	0	30	1.1	0.17	0.17	103	101390-1.0	Number of baps with butter/margarine. Uses data-coding 100006 comprises 7 Integer-valued members in a simple list. visit-2
1	-0.01	0.01	14083	0.1	0	0	7723	1	-0.02	0.02	6360	92-2.0	Operation year/age first occurred. Uses data-coding 37 comprises 2 Integer-valued members in a simple list. visit-65
1	0.03	0.03	2938	0.4	0.02	0.02	1761	1.4	0.06	0.06	1177	20084-1.0	Vitamin and/or mineral supplement use. Uses data-coding 74 comprises 21 Integer-valued members in a simple list. visit-22
1	0.04	0.04	1424	1	0.06	0.06	800	0.2	0.02	0.02	624	22147-0.0	Age asthma diagnosed by doctor
1	0.04	0.04	2136	1	0.05	0.05	1228	0.2	0.02	0.02	908	40012-0.0	Behaviour of cancer tumour. Uses data-coding 39 comprises 8 Integer-valued members in a hierarchical tree.
1	0.01	0.01	17634	0.9	0.02	0.02	9335	0.4	0.01	0.01	8299	2277-0.0	Frequency of solarium/sunlamp use. Uses data-coding 100537 comprises 3 Integer-valued members in a simple list.
1	-0.02	0.02	4709	0.1	0	0	2466	1.6	-0.05	0.05	2243	5119-0.1	3mm cylindrical power (left) visit-2
1	-0.01	0.01	17237	1.8	-0.03	0.03	9171	0	0	0	8066	4232-2.1	Triplet correct (left). Uses data-coding 29 comprises 3 Integer-valued members in a simple list. visit-31
1	-0.2	0.2	69	0	0	0	2	1.2	-0.22	0.22	67	5959-0.0	Previously smoked cigarettes on most/all days. Uses data-coding 100352 comprises 3 Integer-valued members in a simple list.
1	0.03	0.03	3682	0.5	0.02	0.02	1840	0.8	0.03	0.03	1842	1508-1.0	Coffee type. Uses data-coding 100397 comprises 6 Integer-valued members in a simple list. visit-2
1	0.03	0.03	3176	1.1	0.04	0.04	1632	0	0	0	1544	5986-0.21	ECG, phase time visit-29
1	-0.02	0.02	7069	0.3	-0.01	0.01	3965	0.7	-0.02	0.02	3104	6154-0.0	Medication for pain relief, constipation, heartburn. Uses data-coding 100628 comprises 9 Integer-valued members in a simple list.
1	0.01	0.01	17113	0.6	0.01	0.01	9107	0.5	0.01	0.01	8006	4233-2.11	Mean signal-to-noise ratio (SNR), (left) visit-33
1	-0.02	0.02	6853	0.8	-0.02	0.02	3647	0.3	-0.01	0.01	3206	102800-1.0	Cheese consumers. Uses data-coding 100010 comprises 2 Integer-valued members in a simple list. visit-2
1	0.02	0.02	6997	1.9	0.04	0.04	3733	0.1	0	0	3264	20089-3.0	Type of meals eaten. Uses data-coding 79 comprises 5 Integer-valued members in a simple list. visit-16
1	-0.03	0.03	4026	0.3	0.02	0.02	1665	3	-0.07	0.07	2361	2966-2.0	Age high blood pressure diagnosed. Uses data-coding 100291 comprises 2 Integer-valued members in a simple list. visit-3
1	0.04	0.04	1785	0.8	-0.06	0.06	597	2.8	0.09	0.09	1188	5983-0.75	ECG, heart rate visit-86
1	0.02	0.02	4466	0.7	0.03	0.03	2303	0.9	0.03	0.03	2163	403-1.2	Number of times snap-button pressed visit-17
1	0.02	0.02	6853	0.9	0.03	0.03	3647	0.2	0.01	0.01	3206	104920-1.0	Time spent doing light physical activity. Uses data-coding 100012 comprises 8 Integer-valued members in a simple list. visit-2
1	-0.02	0.02	6787	0.1	0	0	3554	1.7	-0.04	0.04	3233	4232-0.4	Triplet correct (left). Uses data-coding 29 comprises 3 Integer-valued members in a simple list. visit-10
1	-0.02	0.02	7195	0.2	-0.01	0.01	3797	0.6	-0.02	0.02	3398	102130-4.0	Dessert consumers. Uses data-coding 100010 comprises 2 Integer-valued members in a simple list. visit-5
1	-0.15	0.15	111	1.1	-0.23	0.23	63	0.3	-0.09	0.09	48	6155-2.5	Vitamin and mineral supplements. Uses data-coding 100629 comprises 9 Integer-valued members in a simple list. visit-20
1	-0.06	0.06	693	1.3	-0.09	0.09	475	0	0	0	218	20084-2.2	Vitamin and/or mineral supplement use. Uses data-coding 74 comprises 21 Integer-valued members in a simple list. visit-55
1	0.03	0.03	2546	0	0	0	1361	1.9	0.07	0.07	1185	95-2.1	Pulse rate (during blood-pressure measurement) visit-6
1	-0.12	0.12	194	0.4	-0.07	0.07	133	1.6	-0.29	0.29	61	100440-2.0	Other tea intake. Uses data-coding 100007 comprises 6 Integer-valued members in a simple list. visit-3
1	-0.02	0.02	4457	0.1	0	0	2299	1.6	-0.05	0.05	2158	924-1.0	Usual walking pace. Uses data-coding 100313 comprises 5 Integer-valued members in a simple list. visit-2
1	-0.03	0.03	3898	0.2	-0.01	0.01	2016	1.2	-0.04	0.04	1882	1140-1.0	Difference in mobile phone use compared to two years previously. Uses data-coding 100338 comprises 6 Integer-valued members in a simple list. visit-2
1	0.03	0.03	3882	0.1	0.01	0.01	1908	0.9	0.03	0.03	1974	5983-1.47	ECG, heart rate visit-167
1	0.02	0.02	4439	0.6	0.02	0.02	2285	0.7	0.03	0.03	2154	6142-1.0	Current employment status. Uses data-coding 100295 comprises 9 Integer-valued members in a simple list. visit-8
1	-0.26	0.26	41	0.4	-0.21	0.21	21	0.9	-0.36	0.36	20	5112-1.5	3mm cylindrical power angle (left) visit-12
1	-0.03	0.03	2991	0.5	-0.02	0.02	1754	0.9	-0.05	0.05	1237	20229-0.31	Values entered visit-43
1	0.04	0.04	1842	0.3	0.02	0.02	971	1.3	0.07	0.07	871	3606-2.0	Chest pain or discomfort walking normally. Uses data-coding 100563 comprises 4 Integer-valued members in a simple list. visit-3
1	0.14	0.14	131	1.5	0.29	0.29	55	0.1	0.04	0.04	76	4056-0.0	Age stroke diagnosed. Uses data-coding 100291 comprises 2 Integer-valued members in a simple list.
1	0.02	0.02	8912	0.1	0	0	4955	1.3	0.03	0.03	3957	90143-0.0	Fraction acceleration &lt;= 500 milli-gravities
1	0.04	0.04	1804	1.1	0.05	0.05	1043	0.4	0.03	0.03	761	40012-1.0	Behaviour of cancer tumour. Uses data-coding 39 comprises 8 Integer-valued members in a hierarchical tree. visit-2
1	-0.01	0.01	18143	1.9	0.03	0.03	9630	5.3	-0.05	0.05	8513	924-2.0	Usual walking pace. Uses data-coding 100313 comprises 5 Integer-valued members in a simple list. visit-3
1	0.02	0.02	4752	0.7	0.03	0.03	2488	0.2	0.01	0.01	2264	5262-0.0	Intra-ocular pressure, corneal-compensated (left)
1	0.12	0.12	181	0.3	0.08	0.08	85	0.9	0.16	0.16	96	100200-4.0	Grapefruit juice intake. Uses data-coding 100006 comprises 7 Integer-valued members in a simple list. visit-5
1	0.08	0.08	411	0.3	0.04	0.04	228	1.1	0.13	0.13	183	20107-0.3	Illnesses of father. Uses data-coding 1010 comprises 18 Integer-valued members in a simple list. visit-4
1	0.02	0.02	4311	0.4	0.02	0.02	2212	0.9	0.03	0.03	2099	5257-1.0	Corneal resistance factor (right) visit-2
1	-0.02	0.02	6882	1	-0.03	0.03	3604	0	0	0	3278	20128-0.0	Number of fluid intelligence questions attempted within time limit
1	0.05	0.05	978	0.3	0.03	0.03	460	0.7	0.05	0.05	518	100900-1.0	Intake of sugar added to cereal. Uses data-coding 100002 comprises 5 Integer-valued members in a simple list. visit-2
1	-0.01	0.01	18163	0.6	-0.01	0.01	9642	0.5	-0.01	0.01	8521	1428-2.0	Spread type. Uses data-coding 100388 comprises 6 Integer-valued members in a simple list. visit-3
1	0.08	0.08	424	0.3	0.04	0.04	225	1.1	0.12	0.12	199	20091-0.1	Type of sliced bread eaten. Uses data-coding 81 comprises 5 Integer-valued members in a simple list. visit-2
1	0.06	0.06	654	1	0.09	0.09	325	0.4	0.05	0.05	329	20101-3.0	Thickness of butter/margarine spread on bread rolls. Uses data-coding 83 comprises 3 Integer-valued members in a simple list. visit-7
1	-0.01	0.01	17134	0.3	-0.01	0.01	9121	0.7	-0.01	0.01	8013	4229-2.7	Triplet played (left) visit-43
1	0.02	0.02	5057	0.6	0.02	0.02	2688	0.6	0.02	0.02	2369	4241-2.3	Signal-to-noise-ratio (SNR) of triplet (right) visit-39
1	-0.01	0.01	17166	0.5	-0.01	0.01	9140	0.7	-0.01	0.01	8026	4242-2.7	Triplet entered (right) visit-43
1	0.03	0.03	3251	0.1	-0.01	0.01	1534	2.1	0.06	0.06	1717	1568-1.0	Average weekly red wine intake. Uses data-coding 100291 comprises 2 Integer-valued members in a simple list. visit-2
1	0.14	0.14	127	1.2	0.24	0.24	62	0.1	0.03	0.03	65	100810-0.0	Oat crunch intake. Uses data-coding 100001 comprises 3 Integer-valued members in a simple list.
1	0.02	0.02	9588	1.1	0.02	0.02	5061	0.4	0.01	0.01	4527	87-2.1	Non-cancer illness year/age first occurred. Uses data-coding 37 comprises 2 Integer-valued members in a simple list. visit-60
1	0.05	0.05	1023	0.3	0.03	0.03	587	0.5	0.05	0.05	436	6147-1.1	Reason for glasses/contact lenses. Uses data-coding 100514 comprises 9 Integer-valued members in a simple list. visit-8
1	0.01	0.01	13186	0.1	0	0	7040	1.2	0.02	0.02	6146	20009-0.0	Interpolated Age of participant when non-cancer illness first diagnosed. Uses data-coding 13 comprises 3 Real-valued members in a simple list.
0.9	-0.09	0.09	315	0.8	-0.11	0.11	176	0.4	-0.07	0.07	139	10137-0.2	Number of incorrect matches in round (pilot) visit-2
0.9	-0.05	0.05	1133	0.3	-0.03	0.03	644	0.7	-0.06	0.06	489	104140-1.0	Broccoli intake. Uses data-coding 100017 comprises 5 Integer-valued members in a simple list. visit-2
0.9	0.02	0.02	4239	0.3	0.01	0.01	2169	0.8	0.03	0.03	2070	5086-1.1	Cylindrical power (left) visit-12
0.9	-0.09	0.09	315	0.8	-0.11	0.11	176	0.2	-0.05	0.05	139	10146-0.2	Pattern of lights as remembered (pilot) visit-2
0.9	-0.09	0.09	293	0.8	-0.11	0.11	173	0.4	-0.07	0.07	120	104380-2.0	Other vegetables intake. Uses data-coding 100017 comprises 5 Integer-valued members in a simple list. visit-3
0.9	-0.02	0.02	4466	0.1	-0.01	0.01	2303	1.7	-0.05	0.05	2163	403-1.3	Number of times snap-button pressed visit-18
0.9	-0.09	0.09	315	1.2	-0.14	0.14	176	0.3	-0.06	0.06	139	10139-0.1	Index for card A in round (pilot). Uses data-coding 92 comprises 10 Integer-valued members in a simple list. visit-2
0.9	0.04	0.04	1915	0.3	0.02	0.02	1130	0.9	0.06	0.06	785	40005-1.0	Date of cancer diagnosis visit-2
0.9	-0.19	0.19	70	0.6	-0.21	0.21	33	0.5	-0.16	0.16	37	4230-1.9	Signal-to-noise-ratio (SNR) of triplet (left) visit-30
0.9	0.01	0.01	18251	0.9	0.01	0.01	9686	0.3	0.01	0.01	8565	20075-2.0	Home location at assessment - north co-ordinate (rounded) visit-3
0.9	-0.12	0.12	172	0.2	-0.05	0.05	96	0.8	-0.17	0.17	76	103170-4.0	Breaded fish intake. Uses data-coding 100004 comprises 5 Integer-valued members in a simple list. visit-5
0.9	-0.24	0.24	45	0.8	-0.31	0.31	23	0.5	-0.22	0.22	22	20090-2.4	Type of fat/oil used in cooking. Uses data-coding 80 comprises 44 Integer-valued members in a simple list. visit-67
0.9	0.02	0.02	4073	0.1	0.01	0.01	2193	1.2	0.04	0.04	1880	20009-0.2	Interpolated Age of participant when non-cancer illness first diagnosed. Uses data-coding 13 comprises 3 Real-valued members in a simple list. visit-13
0.9	0.04	0.04	1916	0.7	0.04	0.04	1009	0.6	0.04	0.04	907	4256-0.2	Time elapsed visit-9
0.9	0.03	0.03	3904	0.2	-0.01	0.01	2025	1.2	0.04	0.04	1879	5160-1.0	3mm regularity index (right) visit-7
0.9	0.02	0.02	4391	0.3	0.01	0.01	2269	0.9	0.03	0.03	2122	4233-1.13	Mean signal-to-noise ratio (SNR), (left) visit-20
0.9	-0.02	0.02	4401	1.8	-0.05	0.05	2276	0	0	0	2125	4243-1.10	Triplet correct (right). Uses data-coding 29 comprises 3 Integer-valued members in a simple list. visit-17
0.9	-0.09	0.09	297	0	0.01	0.01	163	1.8	-0.21	0.21	134	10696-0.3	Peak expiratory flow (PEF) (pilot) visit-3
0.9	-0.02	0.02	4402	0.1	0	0	2277	1.6	-0.05	0.05	2125	4240-1.9	Triplet played (right) visit-30
0.9	0.1	0.1	257	0.1	-0.02	0.02	140	1.9	0.23	0.23	117	20148-0.20	Errors before selecting correct item in alphanumeric path (trail #2) visit-13
0.9	-0.02	0.02	4416	0.2	-0.01	0.01	2281	0.8	-0.03	0.03	2135	4236-1.1	Triplet entered (left) visit-16
0.9	0.12	0.12	166	0.1	0.03	0.03	87	1	0.19	0.19	79	102720-3.0	Wholemeal pasta intake. Uses data-coding 100001 comprises 3 Integer-valued members in a simple list. visit-4
0.9	-0.02	0.02	7474	1.3	-0.03	0.03	3949	0.2	-0.01	0.01	3525	4251-2.5	Target number to be memorised visit-44
0.9	-0.03	0.03	2490	0.5	-0.02	0.02	1506	0.7	-0.04	0.04	984	102090-4.0	Yogurt intake. Uses data-coding 100003 comprises 4 Integer-valued members in a simple list. visit-5
0.9	-0.02	0.02	7433	1.1	-0.03	0.03	3948	0.3	-0.01	0.01	3485	100010-3.0	Portion size. Uses data-coding 100014 comprises 3 Integer-valued members in a simple list. visit-4
0.9	0.02	0.02	9451	0.2	0.01	0.01	5093	0.8	0.02	0.02	4358	20155-0.2	Interval between previous point and current one in alphanumeric path (trail #2). Uses data-coding 485 visit-12
0.9	0.02	0.02	7428	2.1	0.04	0.04	4046	0.3	-0.01	0.01	3382	41100-0.0	Episodes containing &quot;First regular day or night of admission to hosp&quot; data
0.9	-0.05	0.05	1117	0	0	0	639	1.4	-0.09	0.09	478	6152-2.1	Blood clot, DVT, bronchitis, emphysema, asthma, rhinitis, eczema, allergy diagnosed by doctor. Uses data-coding 100610 comprises 7 Integer-valued members in a simple list. visit-12
0.9	0.16	0.16	97	0.5	0.15	0.15	42	0.9	0.21	0.21	55	22620-0.10	Job involved shift work. Uses data-coding 7 visit-3
0.9	-0.01	0.01	18918	0.2	0	0	10051	1.1	-0.02	0.02	8867	2335-0.0	Chest pain or discomfort. Uses data-coding 100349 comprises 4 Integer-valued members in a simple list.
0.9	-0.03	0.03	2370	0.4	-0.02	0.02	1218	0.6	-0.03	0.03	1152	1021-1.0	Duration of light DIY. Uses data-coding 100318 comprises 9 Integer-valued members in a simple list. visit-2
0.9	-0.02	0.02	10042	1.2	-0.02	0.02	10041	0	0	0	1	2834-0.0	Bilateral oophorectomy (both ovaries removed). Uses data-coding 100599 comprises 4 Integer-valued members in a simple list.
0.9	0.06	0.06	812	0.6	0.05	0.05	454	0.3	0.04	0.04	358	104250-2.0	Mushroom intake. Uses data-coding 100017 comprises 5 Integer-valued members in a simple list. visit-3
0.9	0.01	0.01	17112	0.9	0.02	0.02	9107	0.3	0.01	0.01	8005	4229-2.12	Triplet played (left) visit-34
0.9	0.05	0.05	1146	1.7	0.09	0.09	718	0.2	-0.02	0.02	428	20008-2.6	Interpolated Year when non-cancer illness first diagnosed. Uses data-coding 13 comprises 3 Real-valued members in a simple list. visit-84
0.9	-0.03	0.03	3253	0.6	-0.03	0.03	1711	0.8	-0.04	0.04	1542	5101-1.1	6mm weak meridian angle (right) visit-8
0.9	-0.02	0.02	4090	0.2	-0.01	0.01	2110	0.9	-0.04	0.04	1980	3063-1.1	Forced expiratory volume in 1-second (FEV1) visit-5
0.9	0.2	0.2	60	0.9	0.29	0.29	31	0.2	0.08	0.08	29	22700-0.6	Date first recorded at location visit-12
0.9	0.09	0.09	327	1.3	0.14	0.14	191	0.5	0.09	0.09	136	104590-1.0	Other fruit intake. Uses data-coding 100004 comprises 5 Integer-valued members in a simple list. visit-2
0.9	-0.02	0.02	7433	0.3	-0.01	0.01	3948	0.9	-0.03	0.03	3485	100760-3.0	Breakfast cereal consumed. Uses data-coding 100010 comprises 2 Integer-valued members in a simple list. visit-4
0.9	-0.02	0.02	4466	1.8	-0.05	0.05	2303	0	0	0	2163	401-1.3	Index for card A in round. Uses data-coding 92 comprises 10 Integer-valued members in a simple list. visit-18
0.9	0.04	0.04	1820	0.9	0.05	0.05	933	0.3	0.03	0.03	887	5843-1.0	Which eye(s) affected by myopia (short sight). Uses data-coding 100515 comprises 3 Integer-valued members in a simple list. visit-2
0.9	-0.02	0.02	9617	1.8	-0.02	0.02	9616	0	0	0	1	2814-2.0	Ever used hormone-replacement therapy (HRT). Uses data-coding 100349 comprises 4 Integer-valued members in a simple list. visit-3
0.9	-0.07	0.07	440	0.9	-0.08	0.08	317	0.3	-0.06	0.06	123	20084-3.3	Vitamin and/or mineral supplement use. Uses data-coding 74 comprises 21 Integer-valued members in a simple list. visit-78
0.9	0.03	0.03	3175	0.8	0.04	0.04	1632	0.1	0.01	0.01	1543	5986-0.22	ECG, phase time visit-30
0.9	0.02	0.02	7694	0	0	0	4087	1.2	0.03	0.03	3607	20008-0.1	Interpolated Year when non-cancer illness first diagnosed. Uses data-coding 13 comprises 3 Real-valued members in a simple list. visit-2
0.9	0.01	0.01	18148	0.2	0	0	9637	1.5	0.02	0.02	8511	2296-2.0	Falls in the last year. Uses data-coding 100539 comprises 4 Integer-valued members in a simple list. visit-3
0.9	0.03	0.03	2270	0.4	-0.03	0.03	943	1.9	0.07	0.07	1327	5983-0.55	ECG, heart rate visit-64
0.9	0.07	0.07	530	1.4	0.13	0.13	257	0.1	-0.01	0.01	273	102350-2.0	Chocolate biscuits intake. Uses data-coding 100005 comprises 7 Integer-valued members in a simple list. visit-3
0.9	-0.04	0.04	1424	0.9	-0.05	0.05	800	0.2	-0.02	0.02	624	22167-0.0	Recent medication for asthma. Uses data-coding 7
0.9	-0.02	0.02	10129	0.6	-0.02	0.02	5503	0.3	-0.01	0.01	4626	20200-0.14	Values wanted visit-24
0.9	-0.09	0.09	333	0.5	-0.07	0.07	182	0.6	-0.1	0.1	151	103160-0.0	Oily fish intake. Uses data-coding 100004 comprises 5 Integer-valued members in a simple list.
0.9	-0.02	0.02	4778	0.7	-0.03	0.03	2494	0.2	-0.01	0.01	2284	5100-0.0	3mm weak meridian angle (right)
0.9	-0.02	0.02	4073	0.8	-0.03	0.03	2193	0.5	-0.02	0.02	1880	20002-0.2	Non-cancer illness code, self-reported. Uses data-coding 6 comprises 474 Integer-valued members in a hierarchical tree. visit-13
0.9	-0.01	0.01	17629	0.1	0	0	9332	1.7	-0.03	0.03	8297	130-0.0	Place of birth in UK - east co-ordinate. Uses data-coding 170
0.9	-0.01	0.01	18014	0.9	-0.02	0.02	9529	0	0	0	8485	30020-0.0	Haemoglobin concentration
0.9	-0.02	0.02	6617	1.5	-0.04	0.04	3483	0	0	0	3134	4100-0.0	Ankle spacing width (left)
0.9	-0.01	0.01	18050	1.6	-0.02	0.02	9572	0	0	0	8478	4728-2.0	Leg pain on walking. Uses data-coding 100349 comprises 4 Integer-valued members in a simple list. visit-3
0.9	0.01	0.01	17106	0.6	0.01	0.01	9104	0.5	0.01	0.01	8002	4233-2.14	Mean signal-to-noise ratio (SNR), (left) visit-36
0.9	0.09	0.09	315	1.1	0.13	0.13	176	0.3	0.06	0.06	139	10141-0.2	Number of times snap-button pressed (pilot) visit-13
0.9	0.22	0.22	49	0.1	-0.06	0.06	19	1.2	0.35	0.35	30	20085-1.1	Reason for not eating or drinking normally. Uses data-coding 75 comprises 4 Integer-valued members in a simple list. visit-6
0.9	0.01	0.01	12582	0.1	0	0	7039	0.6	0.02	0.02	5543	20003-0.0	Treatment/medication code. Uses data-coding 4 comprises 6745 Integer-valued members in a simple list.
0.9	-0.03	0.03	3075	0.2	0.01	0.01	1573	2.6	-0.08	0.08	1502	5984-0.38	ECG, load visit-47
0.9	0.02	0.02	7660	1.6	0.04	0.04	4025	0.1	-0.01	0.01	3635	806-2.0	Job involves mainly walking or standing. Uses data-coding 100301 comprises 6 Integer-valued members in a simple list. visit-3
0.9	0.1	0.1	243	0.7	0.12	0.12	115	0.3	0.06	0.06	128	12681-2.2	Augmentation index for PWA visit-3
0.9	-0.06	0.06	567	0.4	-0.05	0.05	387	0.7	-0.09	0.09	180	6159-2.3	Pain type(s) experienced in last month. Uses data-coding 100553 comprises 10 Integer-valued members in a simple list. visit-18
0.9	-0.04	0.04	1594	0.4	-0.03	0.03	996	0.3	-0.03	0.03	598	6159-2.2	Pain type(s) experienced in last month. Uses data-coding 100553 comprises 10 Integer-valued members in a simple list. visit-17
0.9	0.03	0.03	3807	0.6	0.03	0.03	1723	0.5	0.02	0.02	2084	6164-0.3	Types of physical activity in last 4 weeks. Uses data-coding 100316 comprises 7 Integer-valued members in a simple list. visit-4
0.9	0.02	0.02	7433	1.1	0.03	0.03	3948	0.2	0.01	0.01	3485	102930-3.0	Egg consumers. Uses data-coding 100010 comprises 2 Integer-valued members in a simple list. visit-4
0.9	-0.03	0.03	2957	0	0	0	1448	0.9	-0.04	0.04	1509	3062-1.2	Forced vital capacity (FVC) visit-6
0.9	-0.09	0.09	305	0	0	0	156	1.2	-0.15	0.15	149	103040-2.0	Lamb intake. Uses data-coding 100016 comprises 6 Integer-valued members in a simple list. visit-3
0.9	0.01	0.01	18709	1.2	0.02	0.02	9896	0.2	0.01	0.01	8813	904-0.0	Number of days/week of vigorous physical activity 10+ minutes. Uses data-coding 100291 comprises 2 Integer-valued members in a simple list.
0.9	0.03	0.03	2486	0.5	0.03	0.03	1251	0.5	0.03	0.03	1235	87-1.1	Non-cancer illness year/age first occurred. Uses data-coding 37 comprises 2 Integer-valued members in a simple list. visit-31
0.9	-0.01	0.01	17870	0.6	-0.01	0.01	9488	0.5	-0.01	0.01	8382	2316-2.0	Wheeze or whistling in the chest in last year. Uses data-coding 100349 comprises 4 Integer-valued members in a simple list. visit-3
0.9	-0.07	0.07	529	0.5	-0.06	0.06	325	0.4	-0.06	0.06	204	101270-1.0	Other bread intake. Uses data-coding 100006 comprises 7 Integer-valued members in a simple list. visit-2
0.9	-0.09	0.09	287	0.1	-0.02	0.02	148	1.7	-0.2	0.2	139	101980-1.0	Single crust pastry intake. Uses data-coding 100004 comprises 5 Integer-valued members in a simple list. visit-2
0.9	0.03	0.03	2337	0.1	0.01	0.01	1137	1.5	0.06	0.06	1200	3751-0.0	Chest pain or discomfort when walking uphill or hurrying. Uses data-coding 100564 comprises 4 Integer-valued members in a simple list.
0.9	-0.03	0.03	2958	0.4	-0.02	0.02	1556	0.4	-0.02	0.02	1402	100018-0.0	Retinol
0.9	-0.01	0.01	18703	0.6	-0.01	0.01	9926	0.4	-0.01	0.01	8777	1428-0.0	Spread type. Uses data-coding 100388 comprises 6 Integer-valued members in a simple list.
0.9	-0.16	0.16	97	0.8	-0.23	0.23	43	0.6	-0.15	0.15	54	22645-0.5	Rest days during mixed shift periods. Uses data-coding 487 visit-16
0.9	-0.02	0.02	6774	2.1	-0.04	0.04	3549	0.3	0.01	0.01	3225	4236-0.5	Triplet entered (left) visit-11
0.9	-0.03	0.03	3055	0.5	-0.02	0.02	1598	0.6	-0.03	0.03	1457	100006-0.0	Saturated fat
0.9	0.02	0.02	5093	1.1	0.03	0.03	2754	0.2	0.01	0.01	2339	4230-2.3	Signal-to-noise-ratio (SNR) of triplet (left) visit-39
0.9	0.02	0.02	4311	0.8	0.03	0.03	2212	0.6	0.03	0.03	2099	5254-1.0	Intra-ocular pressure, corneal-compensated (right) visit-2
0.9	-0.06	0.06	612	0.6	-0.05	0.05	611	0	0	0	1	41231-0.1	Hospital episode type. Uses data-coding 238 comprises 6 Integer-valued members in a simple list. visit-2
0.9	0.01	0.01	19021	0.4	0.01	0.01	10101	1.1	0.02	0.02	8920	189-0.0	Townsend deprivation index at recruitment
0.9	0.18	0.18	76	0.7	0.19	0.19	48	0.3	0.15	0.15	28	102480-2.0	Cheesy biscuits intake. Uses data-coding 100003 comprises 4 Integer-valued members in a simple list. visit-3
0.9	0.02	0.02	8912	0.9	0.02	0.02	4955	0.6	0.02	0.02	3957	90029-0.0	Average acceleration 02:00 - 02:59
0.9	0.13	0.13	138	0.5	0.11	0.11	88	0.6	0.16	0.16	50	40011-5.0	Histology of cancer tumour. Uses data-coding 38 comprises 651 Integer-valued members in a hierarchical tree. visit-28
0.9	0.03	0.03	3097	0.9	0.04	0.04	1584	0	0	0	1513	5986-0.37	ECG, phase time visit-46
0.9	0.12	0.12	168	0.3	0.07	0.07	85	0.5	0.12	0.12	83	104490-2.0	Grapefruit intake. Uses data-coding 100004 comprises 5 Integer-valued members in a simple list. visit-3
0.9	0.02	0.02	9988	0.2	0.01	0.01	5419	1.6	0.03	0.03	4569	20230-0.18	Duration to entering value visit-28
0.9	-0.03	0.03	3055	0.8	-0.04	0.04	1598	0.2	-0.01	0.01	1457	100007-0.0	Polyunsaturated fat
0.9	0.02	0.02	6919	0.1	0.01	0.01	3620	1.1	0.03	0.03	3299	4537-0.0	Work/job satisfaction. Uses data-coding 100479 comprises 9 Integer-valued members in a simple list.
0.9	0.09	0.09	305	1.1	0.15	0.15	137	0.3	0.05	0.05	168	101090-3.0	Bap intake. Uses data-coding 100006 comprises 7 Integer-valued members in a simple list. visit-4
0.9	0.01	0.01	13186	0.2	0.01	0.01	7040	1	0.02	0.02	6146	20008-0.0	Interpolated Year when non-cancer illness first diagnosed. Uses data-coding 13 comprises 3 Real-valued members in a simple list.
0.9	-0.19	0.19	64	1.5	-0.42	0.42	27	0	0	0	37	6156-0.2	Manic/hyper symptoms. Uses data-coding 100498 comprises 6 Integer-valued members in a simple list. visit-3
0.9	-0.04	0.04	1814	0.2	-0.02	0.02	608	0.9	-0.04	0.04	1206	5986-0.75	ECG, phase time visit-88
0.9	0.1	0.1	250	2.1	0.24	0.24	118	0	0	0	132	12673-2.2	Heart rate during PWA visit-3
0.9	0.07	0.07	502	1.2	0.12	0.12	229	0.3	0.05	0.05	273	41251-0.1	Sources of admission to hospital (recoded). Uses data-coding 265 comprises 48 Integer-valued members in a hierarchical tree. visit-2
0.9	0.02	0.02	5856	0.8	0.03	0.03	3149	0.5	0.02	0.02	2707	100001-2.0	Food weight visit-3
0.9	-0.02	0.02	10039	0.1	0	0	5448	1.1	-0.03	0.03	4591	20200-0.17	Values wanted visit-27
0.9	0.03	0.03	3451	1.2	0.04	0.04	1805	0	0	0	1646	6072-0.0	OCT measured (left). Uses data-coding 100274 comprises 3 Integer-valued members in a simple list.
0.9	0.13	0.13	138	0.2	0.06	0.06	52	1.3	0.21	0.21	86	100310-1.0	Espresso intake. Uses data-coding 100006 comprises 7 Integer-valued members in a simple list. visit-2
0.9	0.14	0.14	115	1.4	0.26	0.26	60	0	0	0	55	102720-2.0	Wholemeal pasta intake. Uses data-coding 100001 comprises 3 Integer-valued members in a simple list. visit-3
0.9	0.05	0.05	860	0.9	0.07	0.07	477	0.3	0.04	0.04	383	104560-1.0	Pear intake. Uses data-coding 100004 comprises 5 Integer-valued members in a simple list. visit-2
0.9	0.03	0.03	3164	0.8	0.03	0.03	1623	0.2	0.01	0.01	1541	5986-0.27	ECG, phase time visit-35
0.9	0.01	0.01	17196	1.5	0.02	0.02	9155	0.1	0	0	8041	4242-2.4	Triplet entered (right) visit-40
0.9	0.07	0.07	476	0.4	0.05	0.05	287	0.5	0.07	0.07	189	6154-1.1	Medication for pain relief, constipation, heartburn. Uses data-coding 100628 comprises 9 Integer-valued members in a simple list. visit-8
0.9	0.06	0.06	721	0.3	0.04	0.04	327	0.6	0.06	0.06	394	103070-4.0	Bacon intake. Uses data-coding 100016 comprises 6 Integer-valued members in a simple list. visit-5
0.9	-0.03	0.03	3152	0	0	0	1619	1.6	-0.06	0.06	1533	5984-0.26	ECG, load visit-34
0.9	0.01	0.01	19033	1	0.02	0.02	10109	0.1	0	0	8924	1478-0.0	Salt added to food. Uses data-coding 100394 comprises 5 Integer-valued members in a simple list.
0.9	0.03	0.03	3090	1.1	0.04	0.04	1580	0	0	0	1510	5986-0.38	ECG, phase time visit-47
0.9	-0.02	0.02	4336	0.8	-0.03	0.03	2242	0.2	-0.01	0.01	2094	1488-1.0	Tea intake. Uses data-coding 100373 comprises 3 Integer-valued members in a simple list. visit-2
0.9	-0.02	0.02	4406	0.4	-0.02	0.02	2279	0.9	-0.03	0.03	2127	4243-1.6	Triplet correct (right). Uses data-coding 29 comprises 3 Integer-valued members in a simple list. visit-27
0.9	-0.01	0.01	17607	0.3	-0.01	0.01	9339	0.7	-0.01	0.01	8268	699-2.0	Length of time at current address. Uses data-coding 100290 comprises 3 Integer-valued members in a simple list. visit-3
0.9	-0.02	0.02	6645	0.9	-0.02	0.02	6644	0	0	0	1	2754-0.0	Age at first live birth. Uses data-coding 100586 comprises 2 Integer-valued members in a simple list.
0.9	0.09	0.09	299	0.8	0.12	0.12	140	0.3	0.06	0.06	159	100520-1.0	Milk intake. Uses data-coding 100006 comprises 7 Integer-valued members in a simple list. visit-2
0.9	0.06	0.06	581	0.3	0.04	0.04	263	0.7	0.07	0.07	318	102460-0.0	Crisp intake. Uses data-coding 100003 comprises 4 Integer-valued members in a simple list.
0.9	-0.05	0.05	788	0.8	-0.05	0.05	787	0	0	0	1	41125-0.0	Episodes containing &quot;Number of previous pregnancies&quot; data
0.9	0.02	0.02	4102	0.3	0.01	0.01	2079	0.7	0.03	0.03	2023	5986-1.32	ECG, phase time visit-155
0.9	0.01	0.01	10185	1.2	0.03	0.03	5536	0.2	0.01	0.01	4649	20132-0.0	Number of incorrect matches in round
0.9	0.02	0.02	4391	0	0	0	2269	1.7	0.05	0.05	2122	4233-1.10	Mean signal-to-noise ratio (SNR), (left) visit-17
0.9	-0.01	0.01	18130	0.3	0.01	0.01	9625	2.7	-0.03	0.03	8505	2453-2.0	Cancer diagnosed by doctor. Uses data-coding 100603 comprises 4 Integer-valued members in a simple list. visit-3
0.9	-0.02	0.02	7195	0	0	0	3797	1.5	-0.04	0.04	3398	100025-4.0	Vitamin E visit-5
0.9	0.07	0.07	538	1.8	0.16	0.16	228	0	0.01	0.01	310	20092-1.0	Type of baguette eaten. Uses data-coding 81 comprises 5 Integer-valued members in a simple list. visit-6
0.9	-0.13	0.13	134	0	0	0	68	1.7	-0.29	0.29	66	6158-2.0	Why reduced smoking. Uses data-coding 100361 comprises 7 Integer-valued members in a simple list. visit-9
0.9	0.02	0.02	4403	1	0.03	0.03	2273	0.1	0.01	0.01	2130	4229-1.5	Triplet played (left) visit-26
0.9	0.09	0.09	263	0.8	0.14	0.14	113	0.3	0.06	0.06	150	20099-3.0	Thickness of butter/margarine spread on baguettes. Uses data-coding 83 comprises 3 Integer-valued members in a simple list. visit-7
0.9	0.03	0.03	3170	0.1	0	0	1622	1.7	0.06	0.06	1548	30090-1.0	Platelet crit visit-2
0.9	-0.05	0.05	970	0.7	-0.05	0.05	634	0.5	-0.05	0.05	336	4429-1.0	Average monthly beer plus cider intake. Uses data-coding 100291 comprises 2 Integer-valued members in a simple list. visit-2
0.9	0.02	0.02	4147	0.2	0.01	0.01	2322	0.6	0.03	0.03	1825	20009-2.3	Interpolated Age of participant when non-cancer illness first diagnosed. Uses data-coding 13 comprises 3 Real-valued members in a simple list. visit-81
0.9	-0.09	0.09	295	0	0	0	160	1	-0.14	0.14	135	10695-0.1	Forced expiratory volume in 1-second (FEV1) (pilot)
0.9	0.02	0.02	4200	0.1	-0.01	0.01	2068	1.8	0.05	0.05	2132	3571-0.0	Back pain for 3+ months. Uses data-coding 100349 comprises 4 Integer-valued members in a simple list.
0.9	-0.05	0.05	1102	0.8	-0.05	0.05	611	0.4	-0.04	0.04	491	20105-4.0	Liquid used to make porridge. Uses data-coding 84 comprises 2 Integer-valued members in a simple list. visit-9
0.9	-0.11	0.11	178	0.5	-0.1	0.1	123	0.5	-0.13	0.13	55	87-2.10	Non-cancer illness year/age first occurred. Uses data-coding 37 comprises 2 Integer-valued members in a simple list. visit-61
0.9	-0.01	0.01	10129	0.4	-0.01	0.01	5503	0.5	-0.02	0.02	4626	20229-0.14	Values entered visit-24
0.9	0.13	0.13	130	0.3	0.07	0.07	98	1.5	0.38	0.38	32	20004-1.4	Operation code. Uses data-coding 5 comprises 270 Integer-valued members in a hierarchical tree. visit-59
0.9	-0.02	0.02	3944	0.6	-0.02	0.02	2476	0.9	-0.04	0.04	1468	3799-0.0	Headaches for 3+ months. Uses data-coding 100349 comprises 4 Integer-valued members in a simple list.
0.9	-0.01	0.01	16305	0.6	-0.01	0.01	8613	0.3	-0.01	0.01	7692	1468-0.0	Cereal type. Uses data-coding 100393 comprises 7 Integer-valued members in a simple list.
0.9	-0.06	0.06	691	0.9	-0.06	0.06	691	0	0	0	0	3829-1.0	Number of stillbirths. Uses data-coding 100291 comprises 2 Integer-valued members in a simple list. visit-2
0.9	-0.03	0.03	2124	0.4	-0.02	0.02	1094	0.5	-0.03	0.03	1030	767-1.0	Length of working week for main job. Uses data-coding 100291 comprises 2 Integer-valued members in a simple list. visit-2
0.9	-0.02	0.02	7935	0.9	-0.02	0.02	7934	0	0	0	1	2744-0.0	Birth weight of first child. Uses data-coding 100585 comprises 3 Integer-valued members in a simple list.
0.9	-0.02	0.02	5856	0.2	-0.01	0.01	3149	0.9	-0.03	0.03	2707	100920-2.0	Type milk consumed. Uses data-coding 100015 comprises 12 Integer-valued members in a simple list. visit-3
0.9	-0.06	0.06	611	0.2	-0.03	0.03	253	1.1	-0.09	0.09	358	103010-4.0	Sausage intake. Uses data-coding 100016 comprises 6 Integer-valued members in a simple list. visit-5
0.9	-0.03	0.03	3421	0.5	-0.02	0.02	1781	0.8	-0.04	0.04	1640	6039-0.0	Duration of fitness test
0.9	-0.01	0.01	10152	0.9	-0.02	0.02	5518	0.4	-0.01	0.01	4634	20200-0.11	Values wanted visit-14
0.9	-0.08	0.08	367	0.3	-0.05	0.05	221	0.8	-0.12	0.12	146	102370-2.0	Cereal bar intake. Uses data-coding 100005 comprises 7 Integer-valued members in a simple list. visit-3
0.9	-0.05	0.05	749	0.9	-0.06	0.06	748	0	0	0	1	41070-0.0	Episodes containing &quot;Date of birth of baby&quot; data
0.9	-0.02	0.02	4407	0	0	0	2289	1.2	-0.04	0.04	2118	5119-0.2	3mm cylindrical power (left) visit-3
0.9	0.04	0.04	1625	0.3	0.02	0.02	964	0.4	0.04	0.04	661	41202-0.5	Diagnoses - main ICD10. Uses data-coding 19 comprises 18761 String-valued members in a hierarchical tree. visit-326
0.9	-0.14	0.14	115	0.5	-0.11	0.11	81	0.4	-0.14	0.14	34	20110-1.3	Illnesses of mother. Uses data-coding 1010 comprises 18 Integer-valued members in a simple list. visit-16
0.9	-0.01	0.01	19021	1	-0.02	0.02	10104	0.1	0	0	8917	1359-0.0	Poultry intake. Uses data-coding 100377 comprises 8 Integer-valued members in a simple list.
0.9	0.02	0.02	4391	0.1	0	0	2269	1.1	0.04	0.04	2122	4233-1.12	Mean signal-to-noise ratio (SNR), (left) visit-19
0.9	-0.12	0.12	160	0.4	-0.08	0.08	90	0.7	-0.16	0.16	70	4230-0.7	Signal-to-noise-ratio (SNR) of triplet (left) visit-13
0.9	-0.03	0.03	3424	0.4	-0.02	0.02	1746	0.7	-0.03	0.03	1678	6162-2.2	Types of transport used (excluding work). Uses data-coding 100299 comprises 6 Integer-valued members in a simple list. visit-11
0.9	0.02	0.02	9424	1.1	0.02	0.02	5127	0.1	0	0	4297	20230-0.22	Duration to entering value visit-33
0.9	0.02	0.02	4778	0.2	0.01	0.01	2494	0.9	0.03	0.03	2284	5132-0.0	3mm strong meridian (right)
0.9	0.03	0.03	2072	0.1	-0.01	0.01	1139	1.8	0.08	0.08	933	87-0.3	Non-cancer illness year/age first occurred. Uses data-coding 37 comprises 2 Integer-valued members in a simple list. visit-23
0.9	-0.03	0.03	3243	0.4	-0.02	0.02	1711	0.5	-0.03	0.03	1532	20003-1.0	Treatment/medication code. Uses data-coding 4 comprises 6745 Integer-valued members in a simple list. visit-49
0.9	0.01	0.01	17866	0.6	0.01	0.01	9475	0.5	0.01	0.01	8391	1920-2.0	Mood swings. Uses data-coding 100349 comprises 4 Integer-valued members in a simple list. visit-3
0.9	0.03	0.03	1878	0	0	0	1062	1.3	0.07	0.07	816	5158-1.0	6mm asymmetry index (right) visit-7
0.9	0.13	0.13	140	0.1	-0.08	0.08	19	1.3	0.18	0.18	121	5984-0.87	ECG, load visit-101
0.9	0.03	0.03	1958	1	-0.06	0.06	683	2.3	0.08	0.08	1275	5983-0.65	ECG, heart rate visit-75
0.9	0.03	0.03	1950	1	-0.06	0.06	680	2.4	0.08	0.08	1270	5983-0.66	ECG, heart rate visit-76
0.9	0.15	0.15	92	0.3	0.1	0.1	53	0.7	0.21	0.21	39	103280-2.0	Quorn intake. Uses data-coding 100004 comprises 5 Integer-valued members in a simple list. visit-3
0.9	0.17	0.17	78	0.7	0.2	0.2	47	0.3	0.12	0.12	31	20229-0.39	Values entered visit-51
0.9	-0.02	0.02	5856	0.6	-0.02	0.02	3149	0.6	-0.02	0.02	2707	100006-2.0	Saturated fat visit-3
0.9	-0.02	0.02	7411	0.9	-0.02	0.02	4041	0.2	-0.01	0.01	3370	5610-2.0	Which eye(s) affected by presbyopia. Uses data-coding 100515 comprises 3 Integer-valued members in a simple list. visit-3
0.9	0.02	0.02	8912	0.6	0.02	0.02	4955	0.5	0.02	0.02	3957	90023-0.0	Friday average acceleration
0.8	-0.02	0.02	3507	0.5	-0.02	0.02	1781	0.5	-0.02	0.02	1726	5100-1.2	3mm weak meridian angle (right) visit-9
0.8	0.01	0.01	16885	1.3	0.02	0.02	8921	0.1	0	0	7964	403-2.3	Number of times snap-button pressed visit-30
0.8	-0.02	0.02	6853	0.3	-0.01	0.01	3647	0.7	-0.02	0.02	3206	100004-1.0	Fat visit-2
0.8	-0.02	0.02	8047	0.2	-0.01	0.01	4630	0.8	-0.02	0.02	3417	6179-0.0	Mineral and other dietary supplements. Uses data-coding 100630 comprises 8 Integer-valued members in a simple list.
0.8	0.04	0.04	1369	0.1	0.01	0.01	628	0.9	0.06	0.06	741	20096-4.0	Size of red wine glass drunk. Uses data-coding 82 comprises 3 Integer-valued members in a simple list. visit-9
0.8	-0.09	0.09	284	0.1	-0.01	0.01	154	1.6	-0.19	0.19	130	10877-0.0	Average total household income before tax (pilot). Uses data-coding 100657 comprises 7 Integer-valued members in a simple list.
0.8	-0.02	0.02	8912	1.4	-0.03	0.03	4955	0.3	-0.01	0.01	3957	90093-0.0	Fraction acceleration &lt;= 2 milli-gravities
0.8	0.02	0.02	9385	0.5	0.01	0.01	5067	0.8	0.02	0.02	4318	20175-0.0	FI6 : conditional arithmetic. Uses data-coding 5006
0.8	-0.03	0.03	2461	0.2	-0.01	0.01	1482	1.4	-0.07	0.07	979	102090-1.0	Yogurt intake. Uses data-coding 100003 comprises 4 Integer-valued members in a simple list. visit-2
0.8	0.21	0.21	49	0.3	0.16	0.16	22	0.4	0.15	0.15	27	20085-3.1	Reason for not eating or drinking normally. Uses data-coding 75 comprises 4 Integer-valued members in a simple list. visit-14
0.8	0.07	0.07	384	0.9	0.1	0.1	216	0.5	0.07	0.07	168	100160-0.0	Low calorie drink intake. Uses data-coding 100006 comprises 7 Integer-valued members in a simple list.
0.8	0.06	0.06	604	0.5	0.06	0.06	300	0.8	0.08	0.08	304	20148-0.18	Errors before selecting correct item in alphanumeric path (trail #2) visit-10
0.8	-0.12	0.12	155	0.5	-0.11	0.11	82	1	-0.19	0.19	73	101240-1.0	Garlic bread intake. Uses data-coding 100006 comprises 7 Integer-valued members in a simple list. visit-2
0.8	-0.1	0.1	203	0.2	0.04	0.04	103	1.6	-0.22	0.22	100	22618-0.3	Breathing problems improved/stopped away from workplace or on holiday. Uses data-coding 7 visit-24
0.8	-0.02	0.02	7736	1.1	-0.03	0.03	4091	0.3	-0.01	0.01	3645	4253-2.1	Time number displayed for visit-34
0.8	0.01	0.01	18470	0.7	0.01	0.01	9761	0.3	0.01	0.01	8709	2050-0.0	Frequency of depressed mood in last 2 weeks. Uses data-coding 100484 comprises 6 Integer-valued members in a simple list.
0.8	-0.02	0.02	8069	0	0	0	1	0.9	-0.02	0.02	8068	2365-2.0	Ever had prostate specific antigen (PSA) test. Uses data-coding 100349 comprises 4 Integer-valued members in a simple list. visit-3
0.8	-0.03	0.03	1916	0.3	-0.02	0.02	1009	0.3	-0.03	0.03	907	4251-0.2	Target number to be memorised visit-9
0.8	0.02	0.02	6779	0.5	0.02	0.02	3551	0.4	0.01	0.01	3228	4232-0.5	Triplet correct (left). Uses data-coding 29 comprises 3 Integer-valued members in a simple list. visit-11
0.8	-0.03	0.03	3055	0.6	-0.03	0.03	1598	0.5	-0.03	0.03	1457	100010-0.0	Portion size. Uses data-coding 100014 comprises 3 Integer-valued members in a simple list.
0.8	0.02	0.02	5856	1.5	0.04	0.04	3149	0.1	0	0	2707	100240-2.0	Coffee consumed. Uses data-coding 100010 comprises 2 Integer-valued members in a simple list. visit-3
0.8	0.01	0.01	18950	1.8	0.02	0.02	10075	0.2	0	0	8875	2463-0.0	Fractured/broken bones in last 5 years. Uses data-coding 100349 comprises 4 Integer-valued members in a simple list.
0.8	0.02	0.02	4757	0.2	0.01	0.01	2480	0.6	0.02	0.02	2277	5254-0.0	Intra-ocular pressure, corneal-compensated (right)
0.8	-0.13	0.13	133	0.1	-0.03	0.03	71	1.5	-0.27	0.27	62	20001-2.1	Cancer code, self-reported. Uses data-coding 3 comprises 89 Integer-valued members in a hierarchical tree. visit-14
0.8	-0.02	0.02	4254	0.4	-0.02	0.02	2189	0.5	-0.02	0.02	2065	30220-1.0	Basophill percentage visit-2
0.8	0.17	0.17	78	1	0.22	0.22	55	0.1	0.04	0.04	23	20111-2.4	Illnesses of siblings. Uses data-coding 1010 comprises 18 Integer-valued members in a simple list. visit-31
0.8	0.03	0.03	1769	1.5	0.07	0.07	909	0	0	0	860	4252-0.6	Target number to be entered visit-13
0.8	-0.02	0.02	4411	0.1	-0.01	0.01	2277	1.1	-0.04	0.04	2134	4236-1.3	Triplet entered (left) visit-24
0.8	0.17	0.17	77	0.8	0.23	0.23	41	0.1	0.06	0.06	36	6155-1.3	Vitamin and mineral supplements. Uses data-coding 100629 comprises 9 Integer-valued members in a simple list. visit-11
0.8	-0.1	0.1	231	1.4	-0.18	0.18	135	0	0	0	96	102440-0.0	Unsalted nuts intake. Uses data-coding 100003 comprises 4 Integer-valued members in a simple list.
0.8	-0.13	0.13	130	0.1	-0.04	0.04	48	0.8	-0.16	0.16	82	5901-2.0	Age when diabetes-related eye disease diagnosed. Uses data-coding 100291 comprises 2 Integer-valued members in a simple list. visit-3
0.8	-0.03	0.03	2180	0	0	0	579	0.9	-0.04	0.04	1601	5986-1.67	ECG, phase time visit-193
0.8	0.02	0.02	4421	0.3	-0.02	0.02	2283	2.8	0.07	0.07	2138	4242-1.2	Triplet entered (right) visit-23
0.8	-0.04	0.04	1320	0.2	-0.01	0.01	860	0.7	-0.06	0.06	460	41218-0.1	History of psychiatric care on admission. Uses data-coding 229 comprises 5 Integer-valued members in a simple list. visit-2
0.8	-0.07	0.07	460	0.4	-0.05	0.05	276	0.7	-0.09	0.09	184	20003-0.7	Treatment/medication code. Uses data-coding 4 comprises 6745 Integer-valued members in a simple list. visit-46
0.8	0.02	0.02	4459	0.9	0.03	0.03	2296	0.1	-0.01	0.01	2163	4581-1.0	Financial situation satisfaction. Uses data-coding 100478 comprises 8 Integer-valued members in a simple list. visit-2
0.8	0.02	0.02	6758	0.2	0.01	0.01	3541	0.9	0.03	0.03	3217	4242-0.14	Triplet entered (right) visit-6
0.8	0.12	0.12	145	0.8	0.15	0.15	88	0.4	0.11	0.11	57	6155-1.2	Vitamin and mineral supplements. Uses data-coding 100629 comprises 9 Integer-valued members in a simple list. visit-10
0.8	0.03	0.03	2134	1.3	0.06	0.06	1084	0.1	0.01	0.01	1050	22704-0.2	Home location - north co-ordinate (rounded) visit-8
0.8	-0.01	0.01	17101	0.4	-0.01	0.01	9102	0.5	-0.01	0.01	7999	4236-2.15	Triplet entered (left) visit-37
0.8	0.02	0.02	4457	1	0.03	0.03	2297	0.2	0.01	0.01	2160	404-1.10	Duration to first press of snap-button in each round visit-15
0.8	-0.09	0.09	276	0.2	-0.04	0.04	176	0.7	-0.13	0.13	100	104300-3.0	Spinach intake. Uses data-coding 100017 comprises 5 Integer-valued members in a simple list. visit-4
0.8	0.02	0.02	3958	0.5	0.02	0.02	1970	0.4	0.02	0.02	1988	5986-1.42	ECG, phase time visit-166
0.8	-0.02	0.02	6813	0.6	-0.02	0.02	3565	0.2	-0.01	0.01	3248	4236-0.1	Triplet entered (left)
0.8	0.16	0.16	84	0.6	0.18	0.18	45	0.3	0.12	0.12	39	103230-2.0	Other fish intake. Uses data-coding 100004 comprises 5 Integer-valued members in a simple list. visit-3
0.8	0.05	0.05	1022	0.3	0.03	0.03	426	0.6	0.05	0.05	596	22645-0.0	Rest days during mixed shift periods. Uses data-coding 487
0.8	-0.04	0.04	1461	0.7	-0.04	0.04	881	0.2	-0.02	0.02	580	6155-1.0	Vitamin and mineral supplements. Uses data-coding 100629 comprises 9 Integer-valued members in a simple list. visit-8
0.8	0.02	0.02	4401	1.2	0.04	0.04	2276	0.2	0.01	0.01	2125	4240-1.10	Triplet played (right) visit-17
0.8	-0.1	0.1	202	0	-0.01	0.01	126	1.3	-0.23	0.23	76	100860-4.0	Other cereal intake. Uses data-coding 100001 comprises 3 Integer-valued members in a simple list. visit-5
0.8	-0.03	0.03	2581	0.4	-0.02	0.02	1311	1.6	-0.06	0.06	1270	22605-0.1	Work hours per week - exact value visit-2
0.8	0.01	0.01	15376	1.4	0.02	0.02	7976	0.1	0	0	7400	894-2.0	Duration of moderate activity. Uses data-coding 100291 comprises 2 Integer-valued members in a simple list. visit-3
0.8	0.22	0.22	44	0.7	0.29	0.29	21	0.2	0.12	0.12	23	104310-4.0	Sprouts intake. Uses data-coding 100017 comprises 5 Integer-valued members in a simple list. visit-5
0.8	0.1	0.1	219	1.4	0.18	0.18	128	0	-0.01	0.01	91	100550-2.0	Hot chocolate intake. Uses data-coding 100006 comprises 7 Integer-valued members in a simple list. visit-3
0.8	0.01	0.01	18599	1.3	0.02	0.02	9813	0	0	0	8786	884-0.0	Number of days/week of moderate physical activity 10+ minutes. Uses data-coding 100291 comprises 2 Integer-valued members in a simple list.
0.8	0.1	0.1	217	0	-0.01	0.01	44	1	0.13	0.13	173	5984-0.85	ECG, load visit-99
0.8	0.03	0.03	1907	0.7	0.03	0.03	1907	0	0	0	0	2794-1.0	Age started oral contraceptive pill. Uses data-coding 100291 comprises 2 Integer-valued members in a simple list. visit-2
0.8	-0.05	0.05	857	0.2	-0.02	0.02	490	0.9	-0.08	0.08	367	100160-2.0	Low calorie drink intake. Uses data-coding 100006 comprises 7 Integer-valued members in a simple list. visit-3
0.8	-0.04	0.04	1563	0.5	-0.03	0.03	876	0.8	-0.05	0.05	687	1845-1.0	Mother's age. Uses data-coding 100291 comprises 2 Integer-valued members in a simple list. visit-2
0.8	0.03	0.03	1995	0.4	-0.03	0.03	710	1.6	0.06	0.06	1285	5983-0.62	ECG, heart rate visit-72
0.8	-0.07	0.07	381	2.8	-0.21	0.21	221	1.3	0.16	0.16	160	3160-2.0	Weight, manual entry visit-3
0.8	-0.01	0.01	17203	1	-0.02	0.02	9052	0.2	-0.01	0.01	8151	2247-2.0	Hearing difficulty/problems. Uses data-coding 100631 comprises 5 Integer-valued members in a simple list. visit-3
0.8	0.03	0.03	3172	0.8	0.03	0.03	1629	0.1	0.01	0.01	1543	5986-0.23	ECG, phase time visit-31
0.8	0.03	0.03	2168	0.9	0.04	0.04	1267	0.1	0.01	0.01	901	104340-2.0	Fresh tomato intake. Uses data-coding 100017 comprises 5 Integer-valued members in a simple list. visit-3
0.8	0.02	0.02	4454	0.4	0.02	0.02	2296	0.3	0.01	0.01	2158	404-1.5	Duration to first press of snap-button in each round visit-20
0.8	-0.16	0.16	80	1.5	-0.33	0.33	42	0	0.01	0.01	38	4230-0.15	Signal-to-noise-ratio (SNR) of triplet (left) visit-7
0.8	0.02	0.02	4391	0	0	0	2269	1.2	0.04	0.04	2122	4233-1.11	Mean signal-to-noise ratio (SNR), (left) visit-18
0.8	-0.02	0.02	6773	0.2	-0.01	0.01	3548	0.7	-0.02	0.02	3225	4232-0.6	Triplet correct (left). Uses data-coding 29 comprises 3 Integer-valued members in a simple list. visit-12
0.8	-0.21	0.21	46	0.4	-0.17	0.17	26	0.5	-0.23	0.23	20	4146-1.0	Heel broadband ultrasound attenuation (BUA), manual entry (right) visit-2
0.8	0.01	0.01	17117	0.5	0.01	0.01	9110	0.4	0.01	0.01	8007	4233-2.10	Mean signal-to-noise ratio (SNR), (left) visit-32
0.8	-0.11	0.11	170	0.1	0.03	0.03	88	1.1	-0.2	0.2	82	22702-0.5	Home location - east co-ordinate (rounded) visit-11
0.8	-0.07	0.07	472	0.1	-0.01	0.01	264	0.9	-0.11	0.11	208	20109-4.0	Ingredients in homemade soup. Uses data-coding 86 comprises 6 Integer-valued members in a simple list. visit-25
0.8	0.11	0.11	159	0.3	0.06	0.06	97	1.3	0.25	0.25	62	104330-1.0	Sweet potato intake. Uses data-coding 100017 comprises 5 Integer-valued members in a simple list. visit-2
0.8	-0.03	0.03	2022	0	0	0	0	0.9	-0.03	0.03	2022	2365-1.0	Ever had prostate specific antigen (PSA) test. Uses data-coding 100349 comprises 4 Integer-valued members in a simple list. visit-2
0.8	-0.07	0.07	472	0.5	-0.06	0.06	283	0.2	-0.04	0.04	189	100420-4.0	Green tea intake. Uses data-coding 100007 comprises 6 Integer-valued members in a simple list. visit-5
0.8	0.07	0.07	418	0.1	0.01	0.01	203	0.9	0.1	0.1	215	100850-0.0	Whole-wheat cereal intake. Uses data-coding 100001 comprises 3 Integer-valued members in a simple list.
0.8	0.02	0.02	8912	0.8	0.02	0.02	4955	0.3	0.01	0.01	3957	90069-0.0	Wear duration during 09:00 - 09:59
0.8	-0.04	0.04	1419	0.7	-0.05	0.05	762	0.5	-0.04	0.04	657	6152-1.0	Blood clot, DVT, bronchitis, emphysema, asthma, rhinitis, eczema, allergy diagnosed by doctor. Uses data-coding 100610 comprises 7 Integer-valued members in a simple list. visit-6
0.8	0.03	0.03	2903	0.9	0.04	0.04	1551	0	0	0	1352	100250-2.0	Instant coffee intake. Uses data-coding 100006 comprises 7 Integer-valued members in a simple list. visit-3
0.8	-0.02	0.02	3531	0.1	-0.01	0.01	1819	1	-0.04	0.04	1712	5001-1.0	FI7 : synonym. Uses data-coding 100649 comprises 7 Integer-valued members in a simple list. visit-2
0.8	0.03	0.03	1915	0.1	0.01	0.01	1130	1.2	0.07	0.07	785	40008-1.0	Age at cancer diagnosis visit-2
0.8	-0.02	0.02	4449	0	0	0	2295	1.2	-0.04	0.04	2154	23130-1.0	Trunk predicted mass visit-2
0.8	0.03	0.03	2671	1.1	0.05	0.05	1540	0.1	-0.01	0.01	1131	20009-2.4	Interpolated Age of participant when non-cancer illness first diagnosed. Uses data-coding 13 comprises 3 Real-valued members in a simple list. visit-82
0.8	-0.17	0.17	68	0.2	-0.08	0.08	40	0.8	-0.27	0.27	28	103290-3.0	Other vegetarian alternative intake. Uses data-coding 100004 comprises 5 Integer-valued members in a simple list. visit-4
0.8	-0.03	0.03	3060	0.1	0.01	0.01	1561	2.1	-0.07	0.07	1499	5984-0.40	ECG, load visit-50
0.8	-0.02	0.02	3421	0.1	0	0	1781	1.7	-0.06	0.06	1640	5993-0.2	ECG, number of stages in a phase visit-3
0.8	-0.02	0.02	5128	1.3	-0.03	0.03	5128	0	0	0	0	3581-0.0	Age at menopause (last menstrual period). Uses data-coding 100291 comprises 2 Integer-valued members in a simple list.
0.8	-0.18	0.18	61	0.7	-0.24	0.24	32	0.2	-0.09	0.09	29	41204-0.22	Diagnoses - secondary ICD10. Uses data-coding 19 comprises 18761 String-valued members in a hierarchical tree. visit-136
0.8	0.02	0.02	4382	0.2	-0.01	0.01	2257	1.5	0.05	0.05	2125	1970-1.0	Nervous feelings. Uses data-coding 100349 comprises 4 Integer-valued members in a simple list. visit-2
0.8	-0.13	0.13	117	0.3	-0.1	0.1	50	0.9	-0.19	0.19	67	6140-2.1	Heating type(s) in home. Uses data-coding 100289 comprises 9 Integer-valued members in a simple list. visit-8
0.8	0.05	0.05	744	0.2	-0.03	0.03	227	1.5	0.09	0.09	517	5983-0.79	ECG, heart rate visit-90
0.8	-0.04	0.04	1157	0.5	0.04	0.04	567	2.3	-0.12	0.12	590	20089-2.1	Type of meals eaten. Uses data-coding 79 comprises 5 Integer-valued members in a simple list. visit-12
0.8	0.04	0.04	1614	1.4	0.07	0.07	1033	0	0	0	581	20110-0.2	Illnesses of mother. Uses data-coding 1010 comprises 18 Integer-valued members in a simple list. visit-4
0.8	-0.03	0.03	2478	0.8	-0.04	0.04	1343	0.1	-0.01	0.01	1135	3647-1.0	Duration of other exercises. Uses data-coding 100318 comprises 9 Integer-valued members in a simple list. visit-2
0.8	0.07	0.07	422	1	0.1	0.1	253	0.1	-0.02	0.02	169	104130-3.0	Beetroot intake. Uses data-coding 100017 comprises 5 Integer-valued members in a simple list. visit-4
0.8	0.04	0.04	1497	0.9	0.05	0.05	991	0	-0.01	0.01	506	104470-2.0	Berry intake. Uses data-coding 100004 comprises 5 Integer-valued members in a simple list. visit-3
0.8	0.07	0.07	463	0.3	0.04	0.04	258	1	0.11	0.11	205	87-1.5	Non-cancer illness year/age first occurred. Uses data-coding 37 comprises 2 Integer-valued members in a simple list. visit-54
0.8	-0.09	0.09	226	0.4	-0.08	0.08	110	0.6	-0.1	0.1	116	12684-2.2	End systolic pressure index during PWA visit-3
0.8	-0.03	0.03	3068	0.4	0.02	0.02	1568	2.8	-0.08	0.08	1500	5984-0.39	ECG, load visit-48
0.8	0.02	0.02	4406	0.3	0.01	0.01	2279	0.9	0.03	0.03	2127	4243-1.7	Triplet correct (right). Uses data-coding 29 comprises 3 Integer-valued members in a simple list. visit-28
0.8	-0.19	0.19	57	1.5	-0.45	0.45	23	0	0.02	0.02	34	101390-0.0	Number of baps with butter/margarine. Uses data-coding 100006 comprises 7 Integer-valued members in a simple list.
0.8	0.02	0.02	4417	0.4	0.02	0.02	2282	0.1	0.01	0.01	2135	4240-1.4	Triplet played (right) visit-25
0.8	-0.08	0.08	315	2.2	-0.2	0.2	176	0.6	0.1	0.1	139	10146-0.3	Pattern of lights as remembered (pilot) visit-3
0.8	0.13	0.13	119	1.3	0.23	0.23	70	0	0	0	49	104420-0.0	Prune intake. Uses data-coding 100004 comprises 5 Integer-valued members in a simple list.
0.8	-0.02	0.02	4430	0.3	-0.01	0.01	2286	0.7	-0.03	0.03	2144	4229-1.1	Triplet played (left) visit-16
0.8	0.07	0.07	450	0.2	-0.04	0.04	123	1.3	0.11	0.11	327	5984-0.82	ECG, load visit-96
0.8	0.06	0.06	560	0	0.01	0.01	198	0.9	0.08	0.08	362	22641-0.0	Period spent working mix of day and night shifts. Uses data-coding 488
0.8	0.02	0.02	4003	0.2	0.01	0.01	2666	0.9	0.04	0.04	1337	4451-2.0	Average monthly fortified wine intake. Uses data-coding 100291 comprises 2 Integer-valued members in a simple list. visit-3
0.8	-0.02	0.02	4682	0.4	-0.02	0.02	2439	0.3	-0.01	0.01	2243	5100-0.1	3mm weak meridian angle (right) visit-2
0.8	-0.03	0.03	1916	1.3	-0.06	0.06	1009	0.2	-0.02	0.02	907	4251-0.1	Target number to be memorised visit-2
0.8	0.02	0.02	4418	0.7	0.03	0.03	2283	0.2	0.01	0.01	2135	4242-1.3	Triplet entered (right) visit-24
0.8	0.08	0.08	315	0.4	0.06	0.06	176	0.8	0.12	0.12	139	10144-0.2	Time taken to complete lights test (pilot) visit-2
0.8	-0.01	0.01	14384	0	0	0	7800	1.4	-0.03	0.03	6584	981-0.0	Duration walking for pleasure. Uses data-coding 100318 comprises 9 Integer-valued members in a simple list.
0.8	0.02	0.02	4073	0	0	0	2193	1.3	0.04	0.04	1880	20008-0.2	Interpolated Year when non-cancer illness first diagnosed. Uses data-coding 13 comprises 3 Real-valued members in a simple list. visit-13
0.8	-0.03	0.03	1778	1.3	-0.06	0.06	1119	0.1	0.01	0.01	659	20106-2.0	Type of yogurt eaten. Uses data-coding 85 comprises 2 Integer-valued members in a simple list. visit-5
0.8	-0.03	0.03	1912	0.2	-0.02	0.02	662	0.6	-0.03	0.03	1250	5986-0.73	ECG, phase time visit-86
0.8	0.13	0.13	119	0.3	0.08	0.08	70	1.2	0.27	0.27	49	6146-0.1	Attendance/disability/mobility allowance. Uses data-coding 100510 comprises 6 Integer-valued members in a simple list. visit-2
0.8	-0.02	0.02	3998	0	0	0	2663	1.3	-0.05	0.05	1335	4429-2.0	Average monthly beer plus cider intake. Uses data-coding 100291 comprises 2 Integer-valued members in a simple list. visit-3
0.8	-0.06	0.06	532	1	-0.1	0.1	266	0.3	-0.04	0.04	266	5866-2.0	FI13 : subset inclusion logic. Uses data-coding 100655 comprises 6 Integer-valued members in a simple list. visit-3
0.8	0.02	0.02	3946	0.5	0.02	0.02	1959	0.4	0.02	0.02	1987	5986-1.43	ECG, phase time visit-167
0.8	-0.16	0.16	74	0.2	-0.09	0.09	38	0.4	-0.15	0.15	36	4241-0.15	Signal-to-noise-ratio (SNR) of triplet (right) visit-7
0.8	0.02	0.02	4751	0.2	0.01	0.01	2492	0.9	0.03	0.03	2259	5096-0.0	3mm weak meridian (left)
0.8	0.03	0.03	1866	0.6	0.04	0.04	977	0.2	0.02	0.02	889	4258-0.5	Number entered by participant visit-12
0.8	0.04	0.04	1084	1.1	0.07	0.07	638	0	0	0	446	20008-0.4	Interpolated Year when non-cancer illness first diagnosed. Uses data-coding 13 comprises 3 Real-valued members in a simple list. visit-24
0.8	0.08	0.08	341	0.1	0.03	0.03	184	1	0.13	0.13	157	104530-0.0	Orange intake. Uses data-coding 100004 comprises 5 Integer-valued members in a simple list.
0.8	-0.12	0.12	137	1	-0.19	0.19	76	0	0.01	0.01	61	104230-0.0	Leek intake. Uses data-coding 100017 comprises 5 Integer-valued members in a simple list.
0.8	0.03	0.03	2152	0.2	0.02	0.02	1240	0.8	0.05	0.05	912	40009-0.0	Reported occurrences of cancer
0.8	0.12	0.12	137	1	0.19	0.19	80	0	0.01	0.01	57	102740-2.0	Brown rice intake. Uses data-coding 100001 comprises 3 Integer-valued members in a simple list. visit-3
0.8	0.06	0.06	576	0.8	0.09	0.09	277	0.1	0.01	0.01	299	100170-2.0	Fizzy drink intake. Uses data-coding 100006 comprises 7 Integer-valued members in a simple list. visit-3
0.8	0.09	0.09	242	0.1	0.02	0.02	137	1.4	0.2	0.2	105	20148-0.2	Errors before selecting correct item in alphanumeric path (trail #2) visit-12
0.8	-0.06	0.06	523	0.4	-0.06	0.06	258	0.7	-0.08	0.08	265	100830-2.0	Plain cereal intake. Uses data-coding 100001 comprises 3 Integer-valued members in a simple list. visit-3
0.8	0.11	0.11	166	1.3	0.21	0.21	89	0.1	-0.04	0.04	77	5408-0.0	Which eye(s) affected by amblyopia (lazy eye). Uses data-coding 100515 comprises 3 Integer-valued members in a simple list.
0.8	-0.07	0.07	423	0.1	0.02	0.02	262	1.4	-0.16	0.16	161	41202-0.8	Diagnoses - main ICD10. Uses data-coding 19 comprises 18761 String-valued members in a hierarchical tree. visit-359
0.8	-0.01	0.01	10116	0.9	-0.02	0.02	5492	0.4	-0.01	0.01	4624	20229-0.15	Values entered visit-25
0.8	0.03	0.03	1930	0.6	-0.04	0.04	671	1.7	0.07	0.07	1259	5983-0.68	ECG, heart rate visit-78
0.8	-0.09	0.09	225	0.7	-0.13	0.13	99	0.1	-0.02	0.02	126	4241-1.4	Signal-to-noise-ratio (SNR) of triplet (right) visit-25
0.8	0.11	0.11	149	0.1	0.04	0.04	80	0.8	0.17	0.17	69	100380-0.0	Intake of artificial sweetener added to coffee. Uses data-coding 100002 comprises 5 Integer-valued members in a simple list.
0.8	-0.15	0.15	83	0.2	-0.08	0.08	41	0.3	-0.11	0.11	42	100740-1.0	Other alcohol intake. Uses data-coding 100006 comprises 7 Integer-valued members in a simple list. visit-2
0.8	-0.02	0.02	5856	1.1	-0.03	0.03	3149	0	0	0	2707	100390-2.0	Tea consumed. Uses data-coding 100010 comprises 2 Integer-valued members in a simple list. visit-3
0.8	-0.01	0.01	17145	1.2	-0.02	0.02	9132	0	0	0	8013	4242-2.12	Triplet entered (right) visit-34
0.8	0.05	0.05	687	0.9	0.06	0.06	687	0	0	0	0	3849-1.0	Number of pregnancy terminations. Uses data-coding 100291 comprises 2 Integer-valued members in a simple list. visit-2
0.8	0.02	0.02	4399	0.2	0.01	0.01	2275	1	0.04	0.04	2124	4243-1.14	Triplet correct (right). Uses data-coding 29 comprises 3 Integer-valued members in a simple list. visit-21
0.8	0.04	0.04	1175	0.1	0.01	0.01	703	0.9	0.07	0.07	472	104500-3.0	Grape intake. Uses data-coding 100004 comprises 5 Integer-valued members in a simple list. visit-4
0.8	-0.03	0.03	1934	0.8	-0.04	0.04	1081	0.1	0	0	853	20001-2.0	Cancer code, self-reported. Uses data-coding 3 comprises 89 Integer-valued members in a hierarchical tree. visit-13
0.8	0.02	0.02	4466	1.6	0.05	0.05	2303	0.1	-0.01	0.01	2163	135-1.0	Number of self-reported non-cancer illnesses visit-2
0.8	-0.12	0.12	138	0.6	-0.13	0.13	76	0.9	-0.19	0.19	62	100530-4.0	Flavoured milk intake. Uses data-coding 100006 comprises 7 Integer-valued members in a simple list. visit-5
0.8	-0.01	0.01	11597	0.4	0.01	0.01	6481	2.6	-0.04	0.04	5116	41245-0.0	Main speciality of consultant (recoded). Uses data-coding 270 comprises 87 Integer-valued members in a simple list.
0.8	-0.05	0.05	804	0.6	-0.06	0.06	432	0.6	-0.06	0.06	372	87-1.4	Non-cancer illness year/age first occurred. Uses data-coding 37 comprises 2 Integer-valued members in a simple list. visit-53
0.8	0.09	0.09	212	0.9	0.11	0.11	211	0	0	0	1	41223-0.1	Delivery places. Uses data-coding 217 comprises 10 Integer-valued members in a simple list. visit-2
0.8	-0.01	0.01	10880	0.2	-0.01	0.01	5910	0.7	-0.02	0.02	4970	22599-0.0	Number of jobs held
0.8	0.03	0.03	1885	0.3	0.02	0.02	1074	1	0.06	0.06	811	5386-0.0	Number of unenthusiastic/disinterested episodes. Uses data-coding 100291 comprises 2 Integer-valued members in a simple list.
0.8	-0.01	0.01	10116	1	-0.02	0.02	5492	0.4	-0.01	0.01	4624	20200-0.15	Values wanted visit-25
0.8	0.1	0.1	205	0.8	0.14	0.14	101	0.2	0.05	0.05	104	22508-0.0	Amount of tobacco currently smoked. Uses data-coding 946
0.8	-0.01	0.01	16540	1.1	-0.02	0.02	8982	0.2	0	0	7558	1180-2.0	Morning/evening person (chronotype). Uses data-coding 100342 comprises 6 Integer-valued members in a simple list. visit-3
0.8	-0.02	0.02	3700	0.2	-0.01	0.01	2531	1.2	-0.06	0.06	1169	92-0.2	Operation year/age first occurred. Uses data-coding 37 comprises 2 Integer-valued members in a simple list. visit-13
0.8	-0.08	0.08	262	0.3	-0.06	0.06	141	0.5	-0.09	0.09	121	101470-2.0	Number of crackers/crispbreads with butter/margarine. Uses data-coding 100006 comprises 7 Integer-valued members in a simple list. visit-3
0.8	0.01	0.01	17113	0.4	0.01	0.01	9107	0.6	0.01	0.01	8006	4236-2.10	Triplet entered (left) visit-32
0.8	-0.02	0.02	4391	1.7	-0.05	0.05	2269	0.1	0.01	0.01	2122	4236-1.13	Triplet entered (left) visit-20
0.8	-0.06	0.06	620	0.3	-0.04	0.04	266	0.3	-0.04	0.04	354	20187-0.0	FI12 : square sequence recognition. Uses data-coding 5012
0.8	-0.19	0.19	52	1.9	-0.48	0.48	26	0.1	-0.06	0.06	26	10860-0.1	Gas or solid-fuel cooking/heating (pilot). Uses data-coding 100656 comprises 6 Integer-valued members in a simple list. visit-2
0.8	-0.02	0.02	4044	0.4	-0.02	0.02	2286	0.8	-0.03	0.03	1758	20088-4.0	Types of spreads/sauces consumed. Uses data-coding 78 comprises 19 Integer-valued members in a simple list. visit-69
0.8	-0.11	0.11	165	0	0	0	87	1.3	-0.22	0.22	78	104310-1.0	Sprouts intake. Uses data-coding 100017 comprises 5 Integer-valued members in a simple list. visit-2
0.8	0.08	0.08	263	0.4	0.06	0.06	165	0.6	0.12	0.12	98	104590-2.0	Other fruit intake. Uses data-coding 100004 comprises 5 Integer-valued members in a simple list. visit-3
0.8	0.04	0.04	1045	0	0	0	266	0.6	0.04	0.04	779	5983-1.78	ECG, heart rate visit-201
0.8	-0.02	0.02	7724	1.2	-0.03	0.03	4082	0.1	-0.01	0.01	3642	4251-2.3	Target number to be memorised visit-42
0.8	-0.14	0.14	95	1.6	-0.31	0.31	51	0.2	0.07	0.07	44	5945-1.0	Age other serious eye condition diagnosed. Uses data-coding 100291 comprises 2 Integer-valued members in a simple list. visit-2
0.8	0.16	0.16	78	0.1	-0.05	0.05	47	2.1	0.47	0.47	31	103220-1.0	Shellfish intake. Uses data-coding 100004 comprises 5 Integer-valued members in a simple list. visit-2
0.8	-0.07	0.07	401	0.2	-0.04	0.04	207	0.7	-0.1	0.1	194	5934-2.0	Which eye(s) affected by other serious eye condition. Uses data-coding 100515 comprises 3 Integer-valued members in a simple list. visit-3
0.8	-0.2	0.2	49	0.4	-0.18	0.18	24	0.6	-0.24	0.24	25	5108-1.3	3mm asymmetry angle (right) visit-10
0.8	0.03	0.03	2893	0.4	0.02	0.02	1516	0.3	0.02	0.02	1377	20089-0.0	Type of meals eaten. Uses data-coding 79 comprises 5 Integer-valued members in a simple list.
0.8	-0.01	0.01	19036	0	0	0	10111	1.6	-0.02	0.02	8925	134-0.0	Number of self-reported cancers
0.8	-0.01	0.01	12683	0.3	-0.01	0.01	6543	0.6	-0.02	0.02	6140	3526-2.0	Mother's age at death. Uses data-coding 100291 comprises 2 Integer-valued members in a simple list. visit-3
0.8	-0.05	0.05	627	0.3	-0.04	0.04	343	0.5	-0.06	0.06	284	102230-4.0	Other dessert intake. Uses data-coding 100003 comprises 4 Integer-valued members in a simple list. visit-5
0.8	0.02	0.02	3160	0.8	0.04	0.04	1619	0.1	0	0	1541	5986-0.29	ECG, phase time visit-37
0.8	-0.02	0.02	5856	0.1	0	0	3149	1.5	-0.04	0.04	2707	100009-2.0	Englyst dietary fibre visit-3
0.8	0.03	0.03	1920	0.6	0.04	0.04	1064	0.3	0.02	0.02	856	20090-1.1	Type of fat/oil used in cooking. Uses data-coding 80 comprises 44 Integer-valued members in a simple list. visit-26
0.8	-0.02	0.02	3452	0.1	0	0	1832	1	-0.04	0.04	1620	981-1.0	Duration walking for pleasure. Uses data-coding 100318 comprises 9 Integer-valued members in a simple list. visit-2
0.8	0.16	0.16	78	1.2	0.27	0.27	50	0	0	0	28	20084-4.6	Vitamin and/or mineral supplement use. Uses data-coding 74 comprises 21 Integer-valued members in a simple list. visit-102
0.8	0.02	0.02	3184	0.5	0.03	0.03	1639	0.2	0.01	0.01	1545	5986-0.18	ECG, phase time visit-25
0.8	-0.02	0.02	4212	0.3	-0.01	0.01	2172	0.3	-0.02	0.02	2040	5116-0.2	3mm cylindrical power (right) visit-3
0.8	-0.16	0.16	72	0.7	-0.2	0.2	46	0.2	-0.11	0.11	26	102300-1.0	Chocolate-covered raisin intake. Uses data-coding 100005 comprises 7 Integer-valued members in a simple list. visit-2
0.8	-0.02	0.02	4463	0.6	0.02	0.02	2300	2.2	-0.06	0.06	2163	50-1.0	Standing height visit-2
0.8	-0.15	0.15	85	0.6	-0.15	0.15	53	0.1	-0.06	0.06	32	104100-0.0	Avocado intake. Uses data-coding 100017 comprises 5 Integer-valued members in a simple list.
0.8	0.01	0.01	14847	1.6	0.03	0.03	7683	0.2	0.01	0.01	7164	1468-2.0	Cereal type. Uses data-coding 100393 comprises 7 Integer-valued members in a simple list. visit-3
0.8	0.03	0.03	2324	0.2	-0.02	0.02	686	1.2	0.05	0.05	1638	5983-1.60	ECG, heart rate visit-182
0.8	-0.03	0.03	1694	1	-0.06	0.06	833	0.1	-0.01	0.01	861	2664-1.0	Reason for reducing amount of alcohol drunk. Uses data-coding 100418 comprises 7 Integer-valued members in a simple list. visit-2
0.8	0.08	0.08	288	0	-0.01	0.01	156	1.3	0.17	0.17	132	20147-0.23	Errors before selecting correct item in numeric path (trail #1) visit-16
0.8	-0.06	0.06	538	0.6	-0.07	0.07	243	0.5	-0.05	0.05	295	104000-4.0	Baked bean intake. Uses data-coding 100017 comprises 5 Integer-valued members in a simple list. visit-5
0.8	0.02	0.02	6932	0.8	0.02	0.02	3629	0.2	0.01	0.01	3303	20018-0.0	Prospective memory result. Uses data-coding 18 comprises 3 Integer-valued members in a simple list.
0.8	-0.03	0.03	1937	0.3	-0.02	0.02	1000	0.8	-0.05	0.05	937	5843-0.0	Which eye(s) affected by myopia (short sight). Uses data-coding 100515 comprises 3 Integer-valued members in a simple list.
0.8	0.12	0.12	130	0.7	0.13	0.13	98	0.1	-0.03	0.03	32	20011-1.4	Interpolated Age of participant when operation took place. Uses data-coding 13 comprises 3 Real-valued members in a simple list. visit-59
0.8	0.03	0.03	1587	0.9	0.05	0.05	956	0.2	0.02	0.02	631	40012-2.0	Behaviour of cancer tumour. Uses data-coding 39 comprises 8 Integer-valued members in a hierarchical tree. visit-13
0.8	-0.01	0.01	17201	0.3	-0.01	0.01	9154	0.7	-0.01	0.01	8047	4229-2.3	Triplet played (left) visit-39
0.8	0.13	0.13	111	0.7	0.14	0.14	84	0.3	0.14	0.14	27	102870-1.0	Cottage cheese intake. Uses data-coding 100003 comprises 4 Integer-valued members in a simple list. visit-2
0.8	-0.2	0.2	45	0.1	-0.09	0.09	19	0.5	-0.2	0.2	26	6158-2.1	Why reduced smoking. Uses data-coding 100361 comprises 7 Integer-valued members in a simple list. visit-10
0.7	-0.06	0.06	440	0.8	-0.09	0.09	255	0.3	-0.04	0.04	185	102440-2.0	Unsalted nuts intake. Uses data-coding 100003 comprises 4 Integer-valued members in a simple list. visit-3
0.7	0.01	0.01	18162	0.7	0.01	0.01	9642	0.2	0.01	0.01	8520	1170-2.0	Getting up in morning. Uses data-coding 100341 comprises 6 Integer-valued members in a simple list. visit-3
0.7	-0.01	0.01	11088	0.2	-0.01	0.01	5998	0.7	-0.02	0.02	5090	22127-0.0	Doctor diagnosed asthma. Uses data-coding 7
0.7	-0.17	0.17	62	0.3	-0.11	0.11	36	1.1	-0.35	0.35	26	20103-2.0	Thickness of butter/margarine spread on oatcakes. Uses data-coding 83 comprises 3 Integer-valued members in a simple list. visit-5
0.7	0.09	0.09	219	0.3	0.06	0.06	134	0.7	0.14	0.14	85	101550-4.0	Number of other bread types with butter/margarine. Uses data-coding 100006 comprises 7 Integer-valued members in a simple list. visit-5
0.7	-0.03	0.03	2838	0.2	0.01	0.01	1492	1.6	-0.06	0.06	1346	1618-1.0	Alcohol usually taken with meals. Uses data-coding 100416 comprises 5 Integer-valued members in a simple list. visit-2
0.7	0.05	0.05	847	0	-0.01	0.01	208	0.8	0.06	0.06	639	5983-1.79	ECG, heart rate visit-202
0.7	-0.05	0.05	805	0.6	-0.06	0.06	426	0.4	-0.05	0.05	379	100840-4.0	Bran cereal intake. Uses data-coding 100001 comprises 3 Integer-valued members in a simple list. visit-5
0.7	0.06	0.06	571	1.3	0.13	0.13	238	0.1	0.02	0.02	333	20092-3.0	Type of baguette eaten. Uses data-coding 81 comprises 5 Integer-valued members in a simple list. visit-16
0.7	-0.07	0.07	429	0.3	-0.04	0.04	249	1	-0.12	0.12	180	104180-2.0	Cauliflower intake. Uses data-coding 100017 comprises 5 Integer-valued members in a simple list. visit-3
0.7	0.02	0.02	3178	0.6	0.03	0.03	1634	0.2	0.01	0.01	1544	5986-0.19	ECG, phase time visit-26
0.7	0.01	0.01	18984	0.4	0.01	0.01	10080	0.4	0.01	0.01	8904	2100-0.0	Seen a psychiatrist for nerves, anxiety, tension or depression. Uses data-coding 100349 comprises 4 Integer-valued members in a simple list.
0.7	0.08	0.08	290	0.1	-0.04	0.04	60	1	0.11	0.11	230	5984-0.84	ECG, load visit-98
0.7	-0.02	0.02	3047	0.3	0.02	0.02	1553	2.5	-0.08	0.08	1494	5984-0.42	ECG, load visit-52
0.7	-0.07	0.07	369	0.3	-0.05	0.05	197	0.7	-0.09	0.09	172	104540-0.0	Satsuma intake. Uses data-coding 100004 comprises 5 Integer-valued members in a simple list.
0.7	0.01	0.01	8912	1.1	0.03	0.03	4955	0.3	0.01	0.01	3957	90045-0.0	Average acceleration 18:00 - 18:59
0.7	-0.04	0.04	934	0.3	-0.03	0.03	534	0.5	-0.05	0.05	400	104540-4.0	Satsuma intake. Uses data-coding 100004 comprises 5 Integer-valued members in a simple list. visit-5
0.7	0.07	0.07	361	0.1	-0.02	0.02	191	1.6	0.17	0.17	170	3476-2.0	Difficulty not smoking for 1 day. Uses data-coding 100357 comprises 5 Integer-valued members in a simple list. visit-3
0.7	-0.01	0.01	18706	0.2	0.01	0.01	9927	1.5	-0.02	0.02	8779	403-0.1	Number of times snap-button pressed visit-2
0.7	-0.02	0.02	4066	0.5	-0.02	0.02	2073	0.6	-0.03	0.03	1993	874-1.0	Duration of walks. Uses data-coding 100291 comprises 2 Integer-valued members in a simple list. visit-2
0.7	0.01	0.01	9442	0.1	0	0	5087	0.6	0.02	0.02	4355	20155-0.4	Interval between previous point and current one in alphanumeric path (trail #2). Uses data-coding 485 visit-20
0.7	-0.04	0.04	968	0.6	-0.05	0.05	633	0.2	-0.02	0.02	335	4407-1.0	Average monthly red wine intake. Uses data-coding 100291 comprises 2 Integer-valued members in a simple list. visit-2
0.7	-0.02	0.02	4174	0.3	-0.01	0.01	2127	0.8	-0.03	0.03	2047	5984-1.11	ECG, load visit-128
0.7	-0.01	0.01	18687	1.2	-0.02	0.02	9924	0.1	0	0	8763	2257-0.0	Hearing difficulty/problems with background noise. Uses data-coding 100349 comprises 4 Integer-valued members in a simple list.
0.7	0.04	0.04	911	0.8	0.06	0.06	615	0.3	0.04	0.04	296	20084-4.2	Vitamin and/or mineral supplement use. Uses data-coding 74 comprises 21 Integer-valued members in a simple list. visit-97
0.7	0.07	0.07	385	1.1	0.13	0.13	202	0.1	0.01	0.01	183	102070-1.0	Scone intake. Uses data-coding 100004 comprises 5 Integer-valued members in a simple list. visit-2
0.7	0.02	0.02	3418	0.6	0.03	0.03	1672	0.4	0.02	0.02	1746	1060-1.0	Time spent outdoors in winter. Uses data-coding 100329 comprises 3 Integer-valued members in a simple list. visit-2
0.7	0.15	0.15	81	0.5	0.13	0.13	56	0.6	0.24	0.24	25	102880-3.0	Feta intake. Uses data-coding 100003 comprises 4 Integer-valued members in a simple list. visit-4
0.7	0.04	0.04	974	0.6	0.05	0.05	536	0.3	0.03	0.03	438	5474-0.0	Leg pain when walking uphill or hurrying. Uses data-coding 100349 comprises 4 Integer-valued members in a simple list.
0.7	0.06	0.06	488	0.8	0.09	0.09	264	0.3	0.05	0.05	224	101270-3.0	Other bread intake. Uses data-coding 100006 comprises 7 Integer-valued members in a simple list. visit-4
0.7	-0.02	0.02	4751	1	-0.03	0.03	2492	0	0	0	2259	5103-0.0	3mm weak meridian angle (left)
0.7	0.04	0.04	955	0	0	0	351	0.7	0.05	0.05	604	100370-3.0	Intake of sugar added to coffee. Uses data-coding 100002 comprises 5 Integer-valued members in a simple list. visit-4
0.7	-0.03	0.03	1807	0.2	-0.02	0.02	606	0.5	-0.03	0.03	1201	5984-0.75	ECG, load visit-88
0.7	0.01	0.01	9090	0.6	0.02	0.02	4802	0.3	0.01	0.01	4288	1717-2.0	Skin colour. Uses data-coding 100431 comprises 8 Integer-valued members in a simple list. visit-3
0.7	-0.03	0.03	1902	0.4	0.03	0.03	657	1.7	-0.07	0.07	1245	5986-0.74	ECG, phase time visit-87
0.7	-0.02	0.02	4477	1.2	-0.04	0.04	2366	0.1	0	0	2111	30110-2.0	Platelet distribution width visit-3
0.7	-0.02	0.02	2991	0.3	-0.02	0.02	1754	0.9	-0.04	0.04	1237	20200-0.31	Values wanted visit-43
0.7	0.07	0.07	394	1.3	0.14	0.14	190	0	0.01	0.01	204	3496-2.0	Wants to stop smoking. Uses data-coding 100359 comprises 5 Integer-valued members in a simple list. visit-3
0.7	-0.02	0.02	3421	0.1	0.01	0.01	1781	1.8	-0.06	0.06	1640	5992-0.2	ECG, phase duration visit-3
0.7	-0.01	0.01	13291	0.3	-0.01	0.01	7045	0.6	-0.01	0.01	6246	399-2.3	Number of incorrect matches in round visit-9
0.7	-0.02	0.02	3055	0.3	-0.02	0.02	1598	0.6	-0.03	0.03	1457	100017-0.0	Magnesium
0.7	0.05	0.05	762	0.2	0.03	0.03	403	0.7	0.07	0.07	359	103160-3.0	Oily fish intake. Uses data-coding 100004 comprises 5 Integer-valued members in a simple list. visit-4
0.7	0.03	0.03	2044	0.6	0.03	0.03	1136	0.9	0.05	0.05	908	20090-3.1	Type of fat/oil used in cooking. Uses data-coding 80 comprises 44 Integer-valued members in a simple list. visit-74
0.7	0.18	0.18	55	0.3	-0.12	0.12	25	1.4	0.38	0.38	30	5117-0.3	6mm cylindrical power (right) visit-4
0.7	0.07	0.07	417	0	0.01	0.01	225	1.9	0.18	0.18	192	5324-1.0	Ever had cataract surgery. Uses data-coding 100272 comprises 5 Integer-valued members in a simple list. visit-2
0.7	-0.02	0.02	4396	0.4	-0.02	0.02	2271	0.6	-0.03	0.03	2125	4232-1.7	Triplet correct (left). Uses data-coding 29 comprises 3 Integer-valued members in a simple list. visit-28
0.7	0.05	0.05	665	1	0.09	0.09	302	0.2	0.03	0.03	363	20101-4.0	Thickness of butter/margarine spread on bread rolls. Uses data-coding 83 comprises 3 Integer-valued members in a simple list. visit-9
0.7	-0.2	0.2	46	0.3	-0.14	0.14	26	0.5	-0.25	0.25	20	4145-1.0	Heel bone mineral density (BMD), manual entry (right) visit-2
0.7	0.02	0.02	4254	0.4	-0.02	0.02	2189	2	0.06	0.06	2065	30200-1.0	Neutrophill percentage visit-2
0.7	0.02	0.02	4464	0.8	0.03	0.03	2302	0.4	0.02	0.02	2162	2296-1.0	Falls in the last year. Uses data-coding 100539 comprises 4 Integer-valued members in a simple list. visit-2
0.7	0.02	0.02	3572	0.2	0.01	0.01	1818	1.2	0.04	0.04	1754	20008-1.0	Interpolated Year when non-cancer illness first diagnosed. Uses data-coding 13 comprises 3 Real-valued members in a simple list. visit-30
0.7	-0.11	0.11	146	0.3	-0.07	0.07	81	0.7	-0.16	0.16	65	104360-4.0	Turnip/swede intake. Uses data-coding 100017 comprises 5 Integer-valued members in a simple list. visit-5
0.7	0.02	0.02	4466	0.2	-0.01	0.01	2303	1.6	0.05	0.05	2163	20018-1.0	Prospective memory result. Uses data-coding 18 comprises 3 Integer-valued members in a simple list. visit-2
0.7	0.01	0.01	8776	0.9	0.03	0.03	3605	0	0	0	5171	2624-0.0	Frequency of heavy DIY in last 4 weeks. Uses data-coding 100317 comprises 8 Integer-valued members in a simple list.
0.7	0.02	0.02	4466	0.3	0.01	0.01	2303	0.5	0.02	0.02	2163	402-1.2	Index for card B in round. Uses data-coding 92 comprises 10 Integer-valued members in a simple list. visit-17
0.7	-0.03	0.03	2038	0	0	0	0	0.8	-0.03	0.03	2038	2385-1.0	Relative age voice broke. Uses data-coding 100570 comprises 5 Integer-valued members in a simple list. visit-2
0.7	0.04	0.04	1366	1.1	0.06	0.06	818	0.1	0.01	0.01	548	6142-2.1	Current employment status. Uses data-coding 100295 comprises 9 Integer-valued members in a simple list. visit-16
0.7	0.04	0.04	1058	0.5	0.04	0.04	620	0.4	0.04	0.04	438	87-0.4	Non-cancer illness year/age first occurred. Uses data-coding 37 comprises 2 Integer-valued members in a simple list. visit-24
0.7	0.01	0.01	18841	0.9	0.01	0.01	9993	0	0	0	8848	1697-0.0	Comparative height size at age 10. Uses data-coding 100429 comprises 5 Integer-valued members in a simple list.
0.7	-0.19	0.19	51	1.1	-0.33	0.33	29	0.1	-0.06	0.06	22	4141-1.0	Heel broadband ultrasound attenuation (BUA), manual entry (left) visit-2
0.7	0.03	0.03	1730	0.9	0.05	0.05	1029	0.1	0.01	0.01	701	87-2.5	Non-cancer illness year/age first occurred. Uses data-coding 37 comprises 2 Integer-valued members in a simple list. visit-83
0.7	-0.13	0.13	106	0.3	-0.16	0.16	16	0.7	-0.13	0.13	90	5984-1.88	ECG, load visit-216
0.7	0.06	0.06	420	0.8	0.09	0.09	224	0.1	0.02	0.02	196	100380-3.0	Intake of artificial sweetener added to coffee. Uses data-coding 100002 comprises 5 Integer-valued members in a simple list. visit-4
0.7	-0.06	0.06	466	0.4	-0.05	0.05	242	0.2	-0.03	0.03	224	101160-0.0	Bread roll intake. Uses data-coding 100006 comprises 7 Integer-valued members in a simple list.
0.7	0.1	0.1	166	2.6	0.29	0.29	110	0.8	-0.19	0.19	56	102770-2.0	Couscous intake. Uses data-coding 100001 comprises 3 Integer-valued members in a simple list. visit-3
0.7	0.19	0.19	52	1.1	0.34	0.34	29	0	0.02	0.02	23	102060-0.0	Danish pastry intake. Uses data-coding 100004 comprises 5 Integer-valued members in a simple list.
0.7	0.04	0.04	1106	0.1	-0.01	0.01	625	0.9	0.07	0.07	481	5375-1.0	Longest period of unenthusiasm / disinterest. Uses data-coding 100291 comprises 2 Integer-valued members in a simple list. visit-2
0.7	0.03	0.03	2523	0.4	0.02	0.02	1296	0.5	0.03	0.03	1227	20090-0.0	Type of fat/oil used in cooking. Uses data-coding 80 comprises 44 Integer-valued members in a simple list.
0.7	0.08	0.08	243	0.2	0.05	0.05	128	0.6	0.1	0.1	115	20102-1.0	Thickness of butter/margarine spread on crackers/crispbreads. Uses data-coding 83 comprises 3 Integer-valued members in a simple list. visit-3
0.7	0.03	0.03	1910	0.4	0.03	0.03	1004	0.4	0.03	0.03	906	4256-0.4	Time elapsed visit-11
0.7	0.01	0.01	7724	0.4	0.01	0.01	4082	0.1	0	0	3642	4254-2.3	Time first key touched visit-42
0.7	0.06	0.06	559	0.6	0.07	0.07	255	0.5	0.06	0.06	304	20096-0.0	Size of red wine glass drunk. Uses data-coding 82 comprises 3 Integer-valued members in a simple list.
0.7	-0.11	0.11	135	0.4	-0.09	0.09	86	0.5	-0.14	0.14	49	20147-0.20	Errors before selecting correct item in numeric path (trail #1) visit-13
0.7	-0.02	0.02	4384	1.2	-0.04	0.04	2260	0	0	0	2124	4100-1.0	Ankle spacing width (left) visit-2
0.7	0.02	0.02	3426	0.5	0.02	0.02	2100	0.4	0.03	0.03	1326	6179-0.1	Mineral and other dietary supplements. Uses data-coding 100630 comprises 8 Integer-valued members in a simple list. visit-2
0.7	-0.05	0.05	580	0.8	-0.07	0.07	365	0.3	-0.04	0.04	215	104410-3.0	Stewed fruit intake. Uses data-coding 100004 comprises 5 Integer-valued members in a simple list. visit-4
0.7	-0.03	0.03	2347	0.3	-0.02	0.02	1212	0.3	-0.02	0.02	1135	6143-0.1	Transport type for commuting to job workplace. Uses data-coding 100299 comprises 6 Integer-valued members in a simple list. visit-2
0.7	-0.08	0.08	268	0	-0.01	0.01	120	1.2	-0.16	0.16	148	102340-0.0	Chocolate-covered biscuits intake. Uses data-coding 100005 comprises 7 Integer-valued members in a simple list.
0.7	0.01	0.01	17117	0.6	0.01	0.01	9110	0.5	0.01	0.01	8007	4229-2.10	Triplet played (left) visit-32
0.7	0.01	0.01	18117	0.5	0.01	0.01	9614	0.4	0.01	0.01	8503	4526-2.0	Happiness. Uses data-coding 100478 comprises 8 Integer-valued members in a simple list. visit-3
0.7	0.02	0.02	4213	0.6	0.02	0.02	2154	0.3	0.01	0.01	2059	5986-1.4	ECG, phase time visit-163
0.7	-0.11	0.11	131	0.9	-0.17	0.17	81	0	0.01	0.01	50	6159-1.3	Pain type(s) experienced in last month. Uses data-coding 100553 comprises 10 Integer-valued members in a simple list. visit-11
0.7	0.01	0.01	19038	0.2	0.01	0.01	10112	0.5	0.01	0.01	8926	22700-0.0	Date first recorded at location
0.7	-0.02	0.02	7433	0.8	-0.02	0.02	3948	0.3	-0.01	0.01	3485	100003-3.0	Protein visit-4
0.7	-0.17	0.17	59	0.3	-0.12	0.12	33	0.6	-0.22	0.22	26	5135-1.3	3mm strong meridian (left) visit-10
0.7	0.01	0.01	9914	0.7	0.02	0.02	5377	0.2	0.01	0.01	4537	20229-0.19	Values entered visit-29
0.7	0.01	0.01	17759	0.2	0.01	0.01	9443	1.2	0.02	0.02	8316	1259-2.0	Smoking/smokers in household. Uses data-coding 100370 comprises 4 Integer-valued members in a simple list. visit-3
0.7	-0.02	0.02	5856	0.3	-0.01	0.01	3149	0.5	-0.02	0.02	2707	103310-2.0	Spreads/sauces consumers. Uses data-coding 100010 comprises 2 Integer-valued members in a simple list. visit-3
0.7	0.02	0.02	4778	0.2	0.01	0.01	2494	1	0.03	0.03	2284	5099-0.0	3mm weak meridian (right)
0.7	0.03	0.03	1840	0.3	-0.02	0.02	713	1.6	0.07	0.07	1127	2624-1.0	Frequency of heavy DIY in last 4 weeks. Uses data-coding 100317 comprises 8 Integer-valued members in a simple list. visit-2
0.7	0.04	0.04	912	0.2	0.02	0.02	545	0.6	0.06	0.06	367	104500-2.0	Grape intake. Uses data-coding 100004 comprises 5 Integer-valued members in a simple list. visit-3
0.7	0.02	0.02	3251	1.5	0.05	0.05	1535	0.1	0	0	1716	1598-1.0	Average weekly spirits intake. Uses data-coding 100291 comprises 2 Integer-valued members in a simple list. visit-2
0.7	-0.02	0.02	7433	0.6	-0.02	0.02	3948	0.4	-0.01	0.01	3485	100021-3.0	Vitamin D visit-4
[truncated: 3,793 more rows]
