# Supplementary material for: Estimation of brain age delta from brain imaging
Source: Neuroimage. 2019 Oct 15;200:528–39. doi: 10.1016/j.neuroimage.2019.06.017 (PMC6711452; doi:10.1016/j.neuroimage.2019.06.017)
Supplement: Multimedia component 2 [file mmc2.xml]

<?xml version="1.0" encoding="utf-8" standalone="no"?>
<data>
  <datasets>
    <author>steve@fmrib.ox.ac.uk</author>
    <type>1</type>
    <dataset>
      <name>Matlab code for analyses and simulations</name>
      <caption />
      <description>Matlab code for analyses and simulations.
Real data from UK Biobank is available directly from UK Biobank.
</description>
      <filetype>
        <name />
      </filetype>
      <filesize />
      <source>0</source>
      <sourcename>Original Data</sourcename>
      <access>
        <type>1</type>
        <name>Data available in data repository</name>
        <reponame>Matlab code for analyses and simulations</reponame>
        <PersistentId />
        <deeplinkurl>http://www.fmrib.ox.ac.uk/BrainAgeDelta/CodeRelease.tar.gz</deeplinkurl>
      </access>
    </dataset>
  </datasets>
</data>
